# Supplementary material for: Genetic Variation in Genes Encoding Airway Epithelial Potassium Channels Is Associated with Chronic Rhinosinusitis in a Pediatric Population
Source: PLoS One. 2014 Mar 3;9(3):e89329. doi: 10.1371/journal.pone.0089329 (PMC3940609; doi:10.1371/journal.pone.0089329)
Supplement: Table S3 — Summary statistics of SNPs in the 44 potassium channel genes evaluated in this study. (XLSX) [file pone.0089329.s003.xlsx]

## Sheet: summary
Table S3
Summary statistics of SNPs in potassium channel genes and their upstream/downstream 20kb regions.

## Sheet: African American
SNP	CHR	BP (hg18)	P
rs546526	1	5993457	0.7336
rs1295107	1	6001979	0.5898
rs11121065	1	6010951	0.9829
rs1295087	1	6022900	0.2203
rs1295085	1	6030752	0.8107
rs756096	1	6030964	0.858
rs3789553	1	6039758	0.6033
rs6679367	1	6052422	0.917
rs3789541	1	6063912	0.5
rs2273042	1	6071709	0.4646
rs3810993	1	6085170	0.5526
rs2281303	1	6092940	0.9805
rs12142108	1	6093575	0.4633
rs1883767	1	6098076	0.9809
rs2361651	1	41002801	0.1524
rs823682	1	41003644	0.3119
rs753753	1	41009975	0.05
rs12024924	1	41010014	0.6721
rs823673	1	41013106	0.9965
rs927961	1	41018888	0.8299
rs709688	1	41025772	0.8098
rs12723678	1	41027974	0.3764
rs2769258	1	41032755	0.07335
rs4660464	1	41039845	0.05145
rs727145	1	41045120	0.8841
rs878042	1	41048775	0.8995
rs4660468	1	41057674	0.4795
rs3767940	1	41062580	0.4871
rs3767943	1	41066006	0.6542
rs4660176	1	41066236	0.9063
rs963377	1	41069998	0.4424
rs10889654	1	41079482	0.147
rs4660471	1	41080939	0.01466
rs4660473	1	41091027	0.2315
rs12564411	1	41091639	0.9371
rs17361735	1	41094957	0.8281
rs913382	1	41096469	0.0724
rs2797520	1	111000728	0.8946
rs2821548	1	111005241	0.2638
rs2640480	1	111014771	0.7707
rs3762379	1	111020867	0.05342
rs1565720	1	111028376	0.198
rs1418747	1	111031075	0.5314
rs197414	1	112110646	0.1564
rs85276	1	112110854	0.1564
rs197419	1	112116973	0.3605
rs563002	1	112118658	0.8506
rs12033257	1	112120007	0.9886
rs535317	1	112122323	0.7893
rs609801	1	112127036	0.727
rs1538389	1	112128667	0.6061
rs3738298	1	112131074	0.4785
rs584096	1	112131501	0.6713
rs1246194	1	112135997	0.708
rs475620	1	112136775	0.3883
rs17722309	1	112141403	0.8951
rs4839168	1	112144032	0.6826
rs631037	1	112145890	0.6132
rs817977	1	112147632	0.6776
rs2788610	1	112148512	0.4974
rs672757	1	112148779	0.5381
rs2618038	1	112150115	0.1663
rs17028610	1	112151091	0.7853
rs17028655	1	112155096	0.9137
rs612231	1	112156176	0.791
rs641724	1	112158199	0.6183
rs517680	1	112158422	0.2151
rs1767282	1	112158624	0.201
rs2365669	1	112164168	0.5033
rs1471437	1	112166096	0.2226
rs2169815	1	112166539	0.6501
rs1478546	1	112174507	0.1616
rs11102342	1	112177644	0.5844
rs643559	1	112185855	0.3495
rs626737	1	112187335	0.03308
rs580183	1	112192924	0.7013
rs11102347	1	112193332	0.009609
rs12044963	1	112193883	0.02209
rs1777659	1	112197934	0.819
rs10494140	1	112204257	0.4659
rs494643	1	112204667	0.3541
rs639622	1	112211956	0.2182
rs7513810	1	112215323	0.2714
rs12139985	1	112216381	0.3306
rs11102350	1	112216724	0.4396
rs1891716	1	112218076	0.06936
rs528779	1	112225600	0.7243
rs11102353	1	112228042	0.2684
rs1373291	1	112228374	0.8023
rs1767283	1	112230476	0.9576
rs11102354	1	112235189	0.4174
rs605604	1	112235386	0.4412
rs17028972	1	112236297	0.551
rs4838924	1	112236841	0.384
rs12080989	1	112239402	0.9178
rs608673	1	112241280	0.4147
rs818109	1	112244804	0.7741
rs12565324	1	112251065	0.1433
rs2995807	1	112252159	0.801
rs1036959	1	112252657	0.9429
rs2120436	1	112252970	0.1519
rs2034124	1	112253204	0.983
rs12135167	1	112253548	0.3307
rs17029050	1	112256307	0.8102
rs9429608	1	112263160	0.656
rs4839187	1	112264964	0.3684
rs1545300	1	112265527	0.9489
rs2995809	1	112266342	0.6544
rs10494143	1	112268537	0.2427
rs12408551	1	112269455	0.5125
rs12119724	1	112270337	0.9134
rs11102355	1	112271616	0.6891
rs12027659	1	112273371	0.1332
rs1443928	1	112274296	0.333
rs12025303	1	112276452	0.8802
rs11102356	1	112277043	0.326
rs11102357	1	112277072	0.4569
rs1936061	1	112277459	0.759
rs17675964	1	112277546	0.9289
rs17726989	1	112278637	0.654
rs12740513	1	112278946	0.7282
rs12411132	1	112279235	0.5136
rs9429610	1	112279889	0.3272
rs3017625	1	112280716	0.3874
rs2995810	1	112280854	0.4154
rs2995811	1	112281533	0.09296
rs9429425	1	112282099	0.3086
rs9429612	1	112282378	0.1698
rs12144965	1	112286485	0.987
rs17727131	1	112287232	0.1983
rs17029132	1	112287993	0.7592
rs12741034	1	112288056	0.1772
rs12072776	1	112288556	0.3997
rs1348469	1	112288649	0.1078
rs1808973	1	112289357	0.3711
rs9429614	1	112291355	0.8749
rs1807211	1	112291971	0.348
rs11102362	1	112298224	0.8476
rs6699612	1	112299265	0.3856
rs6703437	1	112300557	0.9579
rs17676470	1	112306227	0.2872
rs4839193	1	112306737	0.8184
rs4838932	1	112306901	0.5688
rs7548910	1	112307074	0.2906
rs12753051	1	112313078	0.3726
rs894846	1	112314726	0.2397
rs1373287	1	112319067	0.5615
rs1373286	1	112319437	0.08889
rs3008542	1	112322163	0.8381
rs3008527	1	112324618	0.1473
rs3806444	1	112328687	0.5782
rs7513088	1	112339762	0.5217
rs7528073	1	112340933	0.1761
rs10745323	1	112345127	0.2771
rs3008530	1	112346937	0.9902
rs3000752	1	112348648	0.87
rs1550672	1	112350456	0.8643
rs7548711	1	112352065	0.9216
rs1186675	1	158305708	0.5967
rs1321649	1	158312596	0.7449
rs2737703	1	158322556	0.8891
rs2753268	1	158324876	0.5694
rs12408242	1	158328558	0.8007
rs12401728	1	158328583	0.7986
rs2369406	1	158331042	0.2833
rs11265320	1	158336536	0.2288
rs10908753	1	158342061	0.7589
rs11265323	1	158342848	0.2385
rs1452623	1	213231930	0.2332
rs11802559	1	213237861	0.5299
rs2841616	1	213240461	0.07071
rs10779632	1	213245106	0.8931
rs7538655	1	213245447	0.8466
rs10494989	1	213254862	0.4872
rs2601607	1	213255297	0.4506
rs1452607	1	213258115	0.06435
rs11120466	1	213259819	0.3457
rs2841578	1	213278041	0.237
rs1452619	1	213280153	0.2312
rs12026832	1	213281339	0.2435
rs10494991	1	213287222	0.1586
rs2841615	1	213288738	0.2722
rs12025006	1	213289343	0.4598
rs12131054	1	213294857	0.0262
rs17546779	1	213298031	0.009522
rs10779636	1	213298785	0.3049
rs1157492	1	213305527	0.3476
rs1157493	1	213305580	0.1441
rs11120481	1	213307034	0.4738
rs1947364	1	213311161	0.611
rs7528988	1	213315040	0.01193
rs2363561	1	213321930	0.3829
rs2885816	1	213330584	0.9472
rs12133857	1	213331109	0.5022
rs12411068	1	213355575	0.7854
rs10127656	1	213363584	0.3523
rs10465699	1	213368147	0.8486
rs12757222	1	213391641	0.4733
rs12567520	1	213395890	0.7623
rs4655394	1	213397880	0.4989
rs2363565	1	213400702	0.4265
rs1339407	1	213426595	0.9712
rs1556905	1	213428215	0.7937
rs6700379	1	213433871	0.928
rs7530450	1	213443649	0.627
rs12038695	1	213444580	0.2476
rs2027320	1	213446566	0.7493
rs12143625	1	213458463	0.8544
rs12080135	1	213463166	0.4242
rs6540886	1	213464635	0.4998
rs6663635	1	213464899	0.3144
rs11120523	1	213468645	0.8024
rs12094438	1	213481145	0.6181
rs10494996	1	213486294	0.4254
rs1538544	1	213496048	0.3139
rs7542878	1	231796475	0.8092
rs1342047	1	231799258	0.6463
rs1160005	1	231800251	0.7292
rs1773950	1	231802091	0.6447
rs1693232	1	231802517	0.1092
rs1773952	1	231803642	0.24
rs2226114	1	231804872	0.6012
rs1693230	1	231804894	0.8811
rs1693229	1	231804965	0.9074
rs12119367	1	231805027	0.01238
rs1693224	1	231806541	0.8621
rs1693216	1	231808517	0.9959
rs680341	1	231812882	0.3537
rs528232	1	231813713	0.1277
rs1039128	1	231822688	0.6936
rs701204	1	231823880	0.2405
rs701209	1	231824841	0.4814
rs681828	1	231829524	0.3911
rs17227790	1	231832150	0.3258
rs701220	1	231832314	0.7472
rs701226	1	231833682	0.2648
rs701229	1	231837870	0.6463
rs3855978	1	231840214	0.01205
rs4649240	1	231842135	0.8202
rs2068603	1	231842541	0.6243
rs7536764	1	231847261	0.06522
rs615625	1	231848777	0.8602
rs6667354	1	231850845	0.2346
rs17814096	1	231852339	0.9834
rs2282428	1	231852793	0.7643
rs12144885	1	231854939	0.3238
rs701232	1	231858092	0.01313
rs780083	1	231863274	0.8803
rs630938	1	231867107	0.6107
rs1693210	1	231867236	0.05901
rs7552738	1	231871795	0.1122
rs696867	1	231875734	0.2557
rs611394	1	231878500	0.866
rs532657	1	231879695	0.7126
rs3893324	1	231881657	0.02782
rs517580	1	231882769	0.03809
rs595191	1	231890548	0.8005
rs1039126	1	231893636	0.9223
rs931000	2	17903665	0.8061
rs10180853	2	17907258	0.6483
rs10495671	2	17907509	0.7212
rs12996816	2	17908169	0.3316
rs12614549	2	17910196	0.2607
rs17316177	2	17912134	0.5608
rs17388135	2	17912201	0.2442
rs17388142	2	17913581	0.8844
rs9306861	2	17919928	0.892
rs6531064	2	17926516	0.6075
rs10184119	2	17945530	0.3217
rs13382709	2	17946974	0.8653
rs7583266	2	17947331	0.598
rs1564004	2	17962338	0.5126
rs1870822	2	17963400	0.1356
rs1461949	2	17965704	0.3134
rs4832401	2	17968469	0.197
rs4832524	2	17977104	0.327
rs1461943	2	17979800	0.7534
rs2169432	2	17984011	0.7606
rs1471342	2	17985679	0.708
rs2278067	2	95319407	0.4268
rs6577012	2	95335149	0.0378
rs2113418	2	95352576	0.7005
rs2113417	2	95363583	0.07318
rs11897976	2	95371030	0.05025
rs3821340	2	95387391	0.5218
rs2320432	2	95398090	0.3716
rs10874471	2	95401820	0.02674
rs10192120	2	155244579	0.4051
rs13390547	2	155247972	0.3103
rs3106667	2	155254274	0.2577
rs4638741	2	155255760	0.6103
rs3111037	2	155256805	0.1081
rs11690166	2	155264822	0.1697
rs3106658	2	155276308	0.7921
rs3106653	2	155283806	0.4764
rs3106652	2	155286668	0.8655
rs3106651	2	155287025	0.2777
rs7601403	2	155295102	0.152
rs16838055	2	155298610	0.9134
rs16838062	2	155299148	0.4803
rs3113007	2	155300656	0.4326
rs1823003	2	155311726	0.7021
rs2652443	2	155313983	0.7156
rs2121089	2	155317633	0.4834
rs2591164	2	155318451	0.3915
rs16838098	2	155320266	0.4668
rs2961961	2	155325052	0.1764
rs2921440	2	155325132	0.395
rs2961957	2	155326572	0.1824
rs1867648	2	155327560	0.7911
rs17623227	2	155327641	0.32
rs2591171	2	155328979	0.3195
rs2961956	2	155329048	0.2064
rs2937609	2	155329292	0.5127
rs12616962	2	155337220	0.08364
rs985091	2	155337756	0.1247
rs1445657	2	155343228	0.1354
rs2053671	2	155345484	0.3316
rs6719455	2	155348872	0.8201
rs2652442	2	155356767	0.2113
rs16838189	2	155357584	0.05485
rs1838675	2	155359617	0.08621
rs1838674	2	155359787	0.223
rs1037091	2	155360603	0.8199
rs1037094	2	155364794	0.7111
rs991801	2	155369046	0.2088
rs13005001	2	155369392	0.3442
rs2652450	2	155371969	0.1593
rs2652452	2	155378449	0.6137
rs2053673	2	155393229	0.7952
rs2652461	2	155396228	0.7986
rs1992703	2	155397161	0.7093
rs1900132	2	155411314	0.8421
rs2971906	2	155411512	0.497
rs2652423	2	155429186	0.8484
rs6712285	2	155439956	0.8507
rs1440076	2	223605965	0.3211
rs1155818	2	223608748	0.9388
rs10177078	2	223616866	0.8992
rs1899039	2	223619187	0.8832
rs4673048	2	223619747	0.7696
rs2017069	2	223630015	0.8195
rs13407079	2	223643548	0.6641
rs1440072	2	223644982	0.965
rs1448299	2	223646992	0.4098
rs3817310	2	233320827	0.9781
rs12463466	2	233337181	0.3884
rs8192539	2	233341010	0.0887
rs1801251	2	233341704	0.09106
rs7564410	2	233348153	0.7906
rs283486	2	233352467	0.05451
rs9843245	3	157302061	0.2417
rs12493813	3	157304791	0.9472
rs7622968	3	157310328	0.8928
rs11927605	3	157313272	0.05469
rs9842620	3	157331787	0.2897
rs4359774	3	157345287	0.7161
rs9816126	3	157347949	0.9462
rs4680238	3	157355963	0.9516
rs4680239	3	157377586	0.3235
rs13085540	3	157384557	0.463
rs13086539	3	157385185	0.7367
rs13099875	3	157415177	0.3931
rs4530487	3	157415671	0.4694
rs13077031	3	157428977	0.8211
rs6764861	3	157440910	0.8983
rs13086617	3	157442923	0.9106
rs9870819	3	157448444	0.259
rs13081735	3	157466631	0.6503
rs1160221	3	157474042	0.7966
rs10222673	3	157475203	0.9394
rs13082914	3	157487648	0.6819
rs1551066	3	157492619	0.5625
rs882089	3	157495373	0.7836
rs9844584	3	157502655	0.3553
rs3755625	3	157512028	0.9692
rs6770663	3	157514872	0.5359
rs1874952	3	157517341	0.928
rs498033	3	157517435	0.7207
rs9879514	3	157520177	0.3691
rs3772231	3	157521164	0.725
rs3821415	3	157527980	0.7943
rs10513486	3	157535399	0.7939
rs3772238	3	157544191	0.3474
rs16826014	3	157544926	0.1976
rs6441061	3	157550588	0.1203
rs6806552	3	157560208	0.9697
rs6786247	3	157561321	0.8466
rs9859443	3	157562210	0.8431
rs11708859	3	157580530	0.5973
rs940050	3	157585584	0.7039
rs11926141	3	157587867	0.4764
rs16826083	3	157595608	0.5999
rs3821420	3	157599331	0.4858
rs816547	3	157604993	0.06674
rs816543	3	157621793	0.162
rs2122418	3	157633355	0.881
rs6780967	3	157635670	0.8804
rs4680264	3	157636244	0.08618
rs10513488	3	157638331	0.2401
rs10513489	3	157638397	0.06191
rs4680266	3	157638979	0.3803
rs1357432	3	157640432	0.2506
rs11928395	3	157641232	0.5103
rs6777084	3	157641626	0.1818
rs11917301	3	157645067	0.2218
rs3732515	3	157646241	0.7511
rs4574239	3	157647645	0.6928
rs1996876	3	157648584	0.8372
rs12631609	3	157651420	0.379
rs9289968	3	157656252	0.06538
rs1106299	3	157657311	0.03844
rs3772265	3	157659428	0.2425
rs13315136	3	157664902	0.00316
rs1546750	3	157668586	0.1593
rs3772270	3	157674569	0.8598
rs11924934	3	157684062	0.2645
rs1879977	3	157685211	0.6307
rs7644005	3	157686871	0.2037
rs11918294	3	157688491	0.1896
rs6784889	3	157692916	0.8669
rs16826325	3	157700701	0.442
rs12490937	3	157703160	0.03025
rs12485831	3	157709696	0.765
rs6772323	3	157710337	0.4877
rs17353162	3	157710839	0.6591
rs17317854	3	157715721	0.6642
rs4470463	3	157717032	0.6644
rs17239426	3	157717467	0.3429
rs13092077	3	157720046	0.2362
rs4254605	3	157721229	0.6678
rs9830768	3	157722002	0.3468
rs4680274	3	157723130	0.3105
rs6441075	3	157724000	0.568
rs4680277	3	157728475	0.9498
rs875582	3	157730530	0.3028
rs875581	3	157730821	0.9714
rs13083246	3	157730957	0.7039
rs9830714	3	157731120	0.7745
rs12632052	3	157731287	0.4849
rs2280031	3	157731908	0.906
rs908807	3	157736907	0.9538
rs8665	3	157742179	0.4135
rs9820091	3	157750091	0.2704
rs12631297	3	157750764	0.9076
rs2292340	3	157754620	0.9897
rs1518962	3	157755045	0.2239
rs2815090	6	39244796	0.003291
rs7747840	6	39247742	0.4573
rs6921231	6	39249191	0.8835
rs1465570	6	39257118	0.0008639
rs9394577	6	39257762	0.1755
rs1428373	6	39258076	0.325
rs2815093	6	39259144	0.9936
rs1978609	6	39260518	0.7734
rs2004295	6	39262844	0.892
rs6912288	6	39265759	0.6234
rs751933	6	39272099	0.9008
rs2815106	6	39277392	0.3618
rs2815107	6	39277445	0.2897
rs733701	6	39279840	0.6429
rs10947788	6	39282590	0.3624
rs9462492	6	39285552	0.002404
rs2561400	6	39295503	0.2701
rs2815124	6	39300940	0.1638
rs6458102	6	39303907	0.1227
rs2241595	6	39304640	0.6844
rs12194951	6	39355757	0.7073
rs12207643	6	39358756	0.9211
rs6940480	6	39359626	0.7375
rs2758888	6	39359660	0.7322
rs1885617	6	39361593	0.6491
rs1005995	6	39369222	0.3286
rs2815067	6	39374614	0.9286
rs12214600	6	39376714	0.1251
rs2395721	6	39378456	0.3275
rs10947803	6	39378588	0.2518
rs10807205	6	39381585	0.2658
rs2758912	6	39383260	0.8051
rs1544050	6	39387109	0.4854
rs11756091	6	39390784	0.2693
rs3734618	6	39392162	0.07886
rs1109798	6	39397853	0.3813
rs3807045	6	39398631	0.7395
rs1328384	6	39399785	0.9213
rs7766608	6	39400293	0.428
rs6458110	6	39401876	0.3962
rs11758789	6	39404956	0.207
rs728217	6	39409896	0.08219
rs1202109	6	73368802	0.8234
rs1147572	6	73371968	0.5792
rs1328855	6	73372289	0.3488
rs7749187	6	73373453	0.1843
rs10943040	6	73378775	0.4707
rs12524568	6	73382306	0.3285
rs17692121	6	73393009	0.0737
rs6937158	6	73394991	0.02114
rs6922044	6	73404678	0.9142
rs12200468	6	73408591	0.5844
rs17692715	6	73413063	0.3514
rs1328857	6	73414549	0.01219
rs7746067	6	73416819	0.05479
rs9442831	6	73417354	0.8981
rs4706509	6	73421995	0.3656
rs12111265	6	73426460	0.05803
rs12194741	6	73433589	0.3501
rs768790	6	73445011	0.4827
rs9442834	6	73452984	0.7392
rs9360588	6	73456940	0.01612
rs10080760	6	73459730	0.008105
rs7760979	6	73459999	0.7316
rs17729195	6	73461986	0.9325
rs9442835	6	73463611	0.8551
rs6453597	6	73469609	0.4136
rs6904964	6	73476235	0.2977
rs719830	6	73488690	0.7709
rs9442837	6	73494939	0.02254
rs993314	6	73495293	0.02315
rs6453600	6	73498002	0.02717
rs12211580	6	73498711	0.7277
rs9351938	6	73498960	0.9003
rs6910780	6	73500100	0.01904
rs12529835	6	73500496	0.5918
rs9293902	6	73500650	0.01828
rs4706511	6	73504807	0.02178
rs4235869	6	73506463	0.6801
rs2840794	6	73516111	0.9626
rs9446746	6	73516483	0.4021
rs7743377	6	73520322	0.1308
rs7765507	6	73520615	0.02298
rs7743912	6	73523808	0.004666
rs9293911	6	73527153	0.006407
rs2982751	6	73528404	0.01358
rs10046418	6	73529635	0.02112
rs12193344	6	73530515	0.5605
rs7775641	6	73535346	0.8587
rs12213639	6	73536742	0.06379
rs7740606	6	73545831	0.9081
rs9341388	6	73562825	0.02388
rs9442850	6	73563498	0.1878
rs16882900	6	73574896	0.1362
rs4583938	6	73580945	0.7368
rs9351947	6	73582070	0.2515
rs2840799	6	73587048	0.09564
rs10498884	6	73587572	0.2082
rs17742423	6	73588333	0.3079
rs1935515	6	73592480	0.2551
rs12193189	6	73595193	0.4264
rs6927484	6	73603471	0.4366
rs9342975	6	73618059	0.1189
rs2840796	6	73627944	0.289
rs9351948	6	73630000	0.5242
rs2840795	6	73632124	0.3291
rs4706515	6	73635136	0.3197
rs9446777	6	73637772	0.08337
rs3763159	6	73638216	0.2416
rs9351951	6	73639822	0.1651
rs1891396	6	73640087	0.1672
rs9442863	6	73645357	0.6086
rs9986400	6	73646972	0.7437
rs16883008	6	73650671	0.2801
rs9360610	6	73653326	0.1241
rs7775087	6	73663504	0.3326
rs10498886	6	73678955	0.3704
rs6929515	6	73686264	0.6574
rs9351956	6	73687659	0.7339
rs16883037	6	73688501	0.2907
rs1316784	6	73691726	0.7422
rs1342337	6	73692956	0.9366
rs1317537	6	73706051	0.339
rs1317538	6	73706132	0.3419
rs2153830	6	73707383	0.005708
rs11758798	6	73708726	0.1462
rs6453613	6	73709164	0.9516
rs12202465	6	73710612	0.6126
rs1891395	6	73717065	0.5878
rs13206617	6	73720466	0.01123
rs9360623	6	73738504	0.5032
rs9342991	6	73740496	0.2045
rs7747839	6	73744473	0.3342
rs9446811	6	73763712	0.868
rs17745021	6	73769618	0.07129
rs7747368	6	73774289	0.241
rs10943075	6	73776703	0.01382
rs6453616	6	73780219	0.9035
rs10943076	6	73784462	0.2459
rs9446823	6	73786963	0.3769
rs11963228	6	73789909	0.145
rs16883186	6	73794310	0.8158
rs947612	6	73795382	0.5539
rs10498887	6	73797585	0.03281
rs6453619	6	73800230	0.7994
rs9446827	6	73803237	0.4537
rs2185770	6	73806676	0.1634
rs4708015	6	73808731	0.3148
rs9360630	6	73809079	0.7049
rs9351964	6	73812171	0.08613
rs9341399	6	73830365	0.8659
rs9446833	6	73846091	0.1713
rs9360631	6	73846202	0.05756
rs9343000	6	73847568	0.08261
rs12111515	6	73850991	0.4394
rs7739433	6	73851921	0.09384
rs9343001	6	73853885	0.9616
rs13210420	6	73873880	0.4988
rs6453636	6	73876332	0.06496
rs9446846	6	73901838	0.8624
rs9446848	6	73902020	0.9615
rs7772526	6	73902087	0.5401
rs7768173	6	73904979	0.5156
rs2797089	6	73907963	0.2814
rs7764373	6	73912675	0.8614
rs6906825	6	73913132	0.7239
rs947746	6	73918251	0.7352
rs9343011	6	73919577	0.0579
rs13207257	6	73920924	0.7339
rs1974369	6	73921215	0.02955
rs7765352	6	73922479	0.5071
rs952880	6	73928715	0.744
rs2882406	6	73934022	0.4265
rs12199673	6	73937687	0.1099
rs3823118	6	73939959	0.004219
rs6907229	6	73940870	9.315e-07
rs9343015	6	73943714	0.0006288
rs3799283	6	73947679	0.5168
rs10498891	6	73948155	0.08605
rs3778268	6	73949918	0.002671
rs3757105	6	73950398	0.4919
rs9341413	6	73956812	0.01994
rs16883494	6	73963760	0.09764
rs10455270	6	73963859	0.03734
rs4640856	6	73976333	0.553
rs9688792	6	73979282	0.5501
rs9360653	6	73981651	0.3331
rs12533932	7	119727006	0.8714
rs7800545	7	119730347	0.6627
rs10488284	7	119742580	0.1416
rs2402526	7	119742821	0.8169
rs17142635	7	119749068	0.3212
rs2191737	7	119783126	0.7724
rs7778213	7	119791151	0.647
rs10266602	7	119798012	0.9241
rs10235791	7	119803079	0.1982
rs7800215	7	119804027	0.2547
rs10953910	7	119805083	0.4321
rs11772156	7	119820650	0.41
rs6466745	7	119834840	0.7696
rs12531689	7	119849116	0.3777
rs7796685	7	119855824	0.6815
rs9942620	7	119859187	0.1881
rs7809257	7	119885540	0.41
rs10277228	7	119897484	0.1457
rs7785571	7	119899723	0.09851
rs12531042	7	119901530	0.1543
rs7798075	7	119903671	0.197
rs12531730	7	119909276	0.3453
rs723908	7	119923427	0.3998
rs1609181	7	119930743	0.05503
rs10268591	7	119932159	0.4532
rs802355	7	119932546	0.171
rs7810555	7	119938106	0.145
rs702416	7	119942506	0.2015
rs802333	7	119943543	0.1497
rs10488301	7	119954552	0.4032
rs802372	7	119956552	0.2605
rs10488302	7	119967907	0.04258
rs10085878	7	119982020	0.3925
rs12111645	7	119999305	0.7589
rs10262476	7	120010320	0.09946
rs4730964	7	120011536	0.7765
rs1527650	7	120030812	0.5342
rs17142856	7	120041827	0.08888
rs7791822	7	120046754	0.5615
rs12530902	7	120053694	0.5615
rs2402539	7	120055539	0.669
rs12533273	7	120057293	0.9273
rs17142876	7	120063197	0.2097
rs17523109	7	120065057	0.6784
rs11981389	7	120065799	0.9975
rs17595350	7	120087274	0.7998
rs728115	7	120092385	0.2145
rs4730972	7	120094454	0.7942
rs1072198	7	120114585	0.4359
rs4730976	7	120114799	0.5323
rs6944490	7	120126910	0.6086
rs2189977	7	120131454	0.9799
rs7807053	7	120137743	0.483
rs11984204	7	120139346	0.8987
rs12538990	7	120151264	0.8222
rs11977855	7	120153987	0.9684
rs6466757	7	120154975	0.7638
rs734317	7	120159363	0.7507
rs12673992	7	120160059	0.9465
rs7807447	7	120161019	0.912
rs7791571	7	120164727	0.6504
rs10239799	7	120192571	0.5999
rs6978494	7	120194821	0.5968
rs6985810	8	73592402	0.5871
rs1431647	8	73593384	0.117
rs349363	8	73594355	0.6611
rs12550268	8	73598648	0.7221
rs4738265	8	73606130	0.041
rs349337	8	73607217	0.9395
rs349358	8	73614029	0.6306
rs349352	8	73623268	0.792
rs4543587	8	73626932	0.369
rs16938237	8	73634240	0.4917
rs349346	8	73635425	0.5636
rs1431651	8	73648646	0.5721
rs349335	8	73651525	0.6013
rs1431656	8	73653731	0.7252
rs1542709	8	73659142	0.9488
rs12547092	8	73667622	0.1456
rs7009604	8	73681616	0.3518
rs4738270	8	73698520	0.4502
rs7814845	8	73699025	0.2435
rs7002471	8	73699839	0.2348
rs10096328	8	73707582	0.4383
rs1440369	8	73728570	0.5667
rs2383869	8	73729015	0.4772
rs1440365	8	73738556	0.4048
rs1080333	8	73742433	0.05051
rs2246456	8	73745292	0.1274
rs2919415	8	73745939	0.05348
rs17763514	8	73746947	0.3683
rs2245973	8	73749235	0.8757
rs2439332	8	73751028	0.5607
rs1899077	8	73780154	0.3815
rs2251387	8	73786197	0.9091
rs2247778	8	73793722	0.3261
rs2247672	8	73794657	0.3546
rs2247572	8	73795582	0.443
rs2247563	8	73795859	0.3315
rs2247463	8	73796403	0.3261
rs2247329	8	73797426	0.564
rs1470122	8	73798508	0.5118
rs17764953	8	73805335	0.06483
rs4373559	8	73811781	0.3432
rs2053421	8	73821159	0.6504
rs1025802	8	73826462	0.879
rs1822059	8	73828294	0.704
rs12544730	8	73829033	0.6939
rs2962311	8	73831553	0.2102
rs1837544	8	73839615	0.04008
rs1440347	8	73839931	0.4038
rs2245261	8	73840916	0.0447
rs2255512	8	73848086	0.2994
rs2958414	8	73849754	0.4785
rs1440345	8	73851587	0.02644
rs1866739	8	73865386	0.6824
rs16938370	8	73869431	0.204
rs4143635	8	73871857	0.6134
rs1866737	8	73873868	0.9575
rs4738281	8	73880530	0.8214
rs4428706	8	73888025	0.1672
rs1440338	8	73889668	0.08589
rs17186996	8	73892651	0.7451
rs1440333	8	73897013	0.4239
rs1440332	8	73897644	0.08086
rs893891	8	73899009	0.8078
rs1107217	8	73899320	0.5655
rs2919408	8	73901806	0.7438
rs1822065	8	73904377	0.9196
rs4571768	8	73905902	0.9899
rs17187747	8	73907166	0.9591
rs1550461	8	73908233	0.4006
rs2958416	8	73909133	0.7795
rs2919410	8	73909364	0.7568
rs6472704	8	73909543	0.8682
rs7817529	8	73909660	0.536
rs10099670	8	73910859	0.5019
rs6993196	8	73912356	0.3586
rs4585785	8	73924759	0.8342
rs10106279	8	73938841	0.8001
rs10504543	8	73941196	0.1387
rs7816119	8	73942565	0.1576
rs11780116	8	73957810	0.9854
rs7829474	8	73957878	0.602
rs7833062	8	73958014	0.4062
rs4541976	8	73958102	0.6142
rs10081518	8	73960326	0.6257
rs17189856	8	73961546	0.6233
rs11782712	8	73965783	0.6784
rs7341626	8	73966944	0.8091
rs7822651	8	73968779	0.6702
rs4385505	8	73972495	0.5336
rs7015692	8	73974683	0.1873
rs13252491	8	73976007	0.0249
rs13253030	8	73976133	0.02811
rs6472714	8	73977637	0.1555
rs11994285	8	73978433	0.489
rs7465440	8	73978525	0.7557
rs6984772	8	73979753	0.834
rs2170450	8	73982262	0.5443
rs751822	8	73983627	0.7548
rs750574	8	73984363	0.07939
rs2929576	8	73986299	0.8744
rs2981117	8	73989603	0.9687
rs2981124	8	73990012	0.9916
rs4007406	8	73990329	0.9916
rs2128158	8	73992654	0.7578
rs1482022	8	73994577	0.3652
rs1482024	8	73994796	0.716
rs13251382	8	73997331	0.8614
rs2981092	8	73998473	0.003
rs1545828	8	74002410	0.1653
rs11786867	8	74008491	0.03636
rs11784364	8	74009940	0.9941
rs16938508	8	74013366	0.6157
rs1026869	8	74014801	0.9899
rs2929566	8	74015280	0.4963
rs922772	8	74016115	0.1917
rs4738296	8	74020093	0.6356
rs3735830	8	74020431	0.138
rs10504545	8	74025245	0.4231
rs2981104	8	74026549	0.4852
rs2975836	8	74029784	0.6621
rs2929562	8	74032724	0.64
rs2436106	8	133191476	0.4255
rs10505586	8	133191683	0.8477
rs2403732	8	133192080	0.7733
rs2403733	8	133192142	0.7203
rs7825935	8	133193388	0.9333
rs7842590	8	133193525	0.1889
rs7842751	8	133193652	0.833
rs2116465	8	133196026	0.4131
rs2436111	8	133197248	0.57
rs2436118	8	133200661	0.2252
rs10505589	8	133201403	0.7358
rs2436126	8	133203572	0.2713
rs9297840	8	133204059	0.6487
rs2469629	8	133204351	0.4162
rs11786417	8	133204972	0.8698
rs1437824	8	133205733	0.304
rs2436133	8	133212287	0.2397
rs2436134	8	133212327	0.1496
rs2469510	8	133212967	0.4316
rs2469515	8	133219285	0.4541
rs17652604	8	133221153	0.5051
rs2469517	8	133225620	0.03919
rs1864772	8	133226467	0.8096
rs2469520	8	133226701	0.2728
rs1864773	8	133227223	0.9688
rs1595411	8	133228607	0.9631
rs1991718	8	133230506	0.9427
rs2469522	8	133231183	0.8019
rs16904607	8	133239815	0.7903
rs9693071	8	133240805	0.6524
rs7007544	8	133243188	0.6712
rs10283399	8	133251112	0.3976
rs3779972	8	133252824	0.3249
rs2075728	8	133255435	0.3442
rs16904620	8	133256768	0.6246
rs7011183	8	133263098	0.7985
rs10956645	8	133263962	0.714
rs10092250	8	133265038	0.8531
rs10956647	8	133272026	0.6966
rs4282550	8	133277688	0.6774
rs4388439	8	133277804	0.6774
rs9643288	8	133289691	0.9156
rs11779500	8	133292712	0.4971
rs1437812	8	133305349	0.8855
rs2163607	8	133307277	0.6035
rs1025435	8	133311729	0.9249
rs1031635	8	133320979	0.671
rs17596711	8	133324835	0.2427
rs7844150	8	133329499	0.1255
rs1078332	8	133329874	0.7391
rs4736410	8	133334300	0.9046
rs1585205	8	133337088	0.422
rs13257492	8	133342486	0.362
rs1902820	8	133344352	0.3488
rs1379582	8	133351663	0.4155
rs4736412	8	133356160	0.8442
rs1457780	8	133364154	0.3609
rs13249479	8	133367840	0.7561
rs2100644	8	133375983	0.8598
rs16904651	8	133377667	0.2732
rs2403773	8	133379982	0.4839
rs1457783	8	133382421	0.9147
rs1457784	8	133382517	0.829
rs4736571	8	133382727	0.344
rs7010949	8	133387936	0.05455
rs7837201	8	133388980	0.08067
rs1457788	8	133389718	0.04092
rs7010053	8	133393382	0.03675
rs4736413	8	133395104	0.7412
rs16904657	8	133400220	0.4295
rs9649969	8	133406845	0.009735
rs13267466	8	133408579	0.948
rs6471060	8	133413891	0.2557
rs1902819	8	133417120	0.6296
rs1020740	8	133419508	0.7264
rs6993047	8	133420085	0.5803
rs7824311	8	133420302	0.5952
rs13276777	8	133423632	0.3962
rs10956658	8	133424426	0.8548
rs1379581	8	133427685	0.7491
rs1457776	8	133429842	0.3089
rs930895	8	133435969	0.7591
rs6984395	8	133443513	0.641
rs7820317	8	133444004	0.7506
rs2100648	8	133446574	0.6522
rs2100646	8	133446622	0.5752
rs10095671	8	133447845	0.5518
rs6415551	8	133447896	0.4811
rs6992843	8	133451680	0.8717
rs2198985	8	133461108	0.3306
rs2608209	8	133461875	0.8483
rs1457785	8	133465357	0.6973
rs2673567	8	133466309	0.4414
rs2721916	8	133468146	0.3822
rs2597357	8	133471013	0.4268
rs2673588	8	133471836	0.3434
rs6471065	8	133473193	0.7489
rs2673590	8	133473591	0.8622
rs2597356	8	133474641	0.8348
rs2673607	8	133477978	0.3106
rs2673606	8	133479114	0.3839
rs2673604	8	133480789	0.9733
rs2721900	8	133483812	0.8032
rs2673562	8	133485738	0.7939
rs17659499	8	133492789	0.7277
rs16904682	8	133492836	0.1161
rs2597335	8	133493265	0.9245
rs2597331	8	133497122	0.5078
rs2597330	8	133497158	0.8866
rs7011409	8	133499067	0.8294
rs7012444	8	133499664	0.9939
rs869710	8	133508215	0.7535
rs1515519	8	133511674	0.8506
rs2673593	8	133513524	0.5923
rs7834336	8	133517751	0.9365
rs16904685	8	133521984	0.3534
rs7837397	8	133523233	0.708
rs1878016	8	133525623	0.866
rs2721905	8	133527669	0.006886
rs2721907	8	133532809	0.01572
rs12543579	8	133533337	0.1957
rs10216765	8	133533660	0.561
rs2673565	8	133535526	0.2455
rs7843653	8	133542279	0.6273
rs2673555	8	133545988	0.1352
rs6997998	8	133549511	0.1189
rs2673557	8	133550519	0.1012
rs6471070	8	133552166	0.8639
rs2167171	8	133556707	0.5236
rs7002144	8	133562909	0.1162
rs3824245	8	133563736	0.3092
rs1901090	8	133566309	0.3804
rs10100851	8	133568554	0.9711
rs7823044	8	133569300	0.8053
rs3847171	8	133574391	0.9794
rs2597364	8	133575480	0.8754
rs2673572	8	133575808	0.8775
rs2721921	8	133581025	0.8049
rs2673597	8	133581522	0.9252
rs2597362	8	133582040	0.2277
rs2111570	8	140676363	0.1276
rs2261824	8	140676724	0.3595
rs7003899	8	140677498	0.837
rs2431300	8	140680936	0.63
rs1035379	8	140688716	0.9201
rs2471093	8	140695573	0.1507
rs17797668	8	140696013	0.1577
rs2542425	8	140701566	0.6279
rs2471094	8	140704528	0.2493
rs2542422	8	140706306	0.8012
rs2014712	8	140709816	0.3481
rs2545463	8	140713751	0.5219
rs2545462	8	140714686	0.1214
rs13256087	8	140719986	0.0157
rs1469039	8	140720961	0.3786
rs2014005	8	140725052	0.1506
rs13439334	8	140727574	0.2136
rs3780051	8	140727983	0.1774
rs2545457	8	140730467	0.7254
rs882555	8	140731492	0.308
rs3780047	8	140731993	0.05111
rs888349	8	140738927	0.09438
rs759656	8	140739149	0.6413
rs885726	8	140739895	0.2158
rs3780040	8	140745634	0.5071
rs3780039	8	140745846	0.8842
rs1159873	8	140747601	0.5346
rs7846299	8	140756456	0.003184
rs6578039	8	140757662	0.01382
rs3780032	8	140764557	0.00053
rs16911238	8	140772366	0.09931
rs11166920	8	140772418	0.04926
rs1619829	8	140777899	0.006312
rs12678141	8	140779139	0.211
rs888346	8	140783079	0.09291
rs3808403	8	140785938	0.248
rs124672	8	140791360	0.1576
rs199219	8	140795371	0.5157
rs1946213	8	140796115	0.193
rs199218	8	140796195	0.8393
rs199215	8	140800438	0.7564
rs4736295	8	140802622	0.9303
rs4736088	8	140802679	0.6979
rs199214	8	140803238	0.688
rs7907533	10	78287542	0.9896
rs11001905	10	78288363	0.3555
rs1897595	10	78294107	0.7461
rs10824460	10	78300787	0.176
rs7078013	10	78308963	0.9732
rs2082415	10	78314266	0.7934
rs7073015	10	78315073	0.3845
rs11001919	10	78318978	0.141
rs2288840	10	78319405	0.5831
rs2288839	10	78319608	0.6773
rs4639876	10	78320267	0.07713
rs7087337	10	78321802	0.3824
rs1897592	10	78322820	0.1868
rs7093668	10	78331506	0.5988
rs3781141	10	78332867	0.4985
rs2116829	10	78334635	0.9367
rs7069982	10	78337197	0.4208
rs10762734	10	78341782	0.2057
rs1907729	10	78348173	0.3864
rs1865020	10	78358982	0.4144
rs7075564	10	78361547	0.8846
rs1907733	10	78362876	0.01309
rs1873695	10	78364219	0.6906
rs1865017	10	78364450	0.7618
rs2131218	10	78364971	0.5143
rs4980117	10	78366383	0.3657
rs10762739	10	78370108	0.258
rs2116833	10	78382367	0.08171
rs4980118	10	78385628	0.5984
rs1907740	10	78387898	0.6236
rs1907744	10	78394056	0.07499
rs7912269	10	78397610	0.8313
rs7915877	10	78397973	0.3763
rs11001950	10	78399399	0.1352
rs10824477	10	78401839	0.6152
rs999995	10	78405504	0.7415
rs11597111	10	78410654	0.2586
rs6480848	10	78411312	0.07559
rs1873694	10	78415351	0.8152
rs7900261	10	78419202	0.7249
rs3824716	10	78420816	0.6669
rs1907721	10	78420926	0.9759
rs1907720	10	78422658	0.4483
rs3781157	10	78426253	0.3124
rs7079351	10	78426847	0.593
rs1907718	10	78434534	0.5625
rs1873691	10	78434799	0.5764
rs7074008	10	78438635	0.5125
rs11001968	10	78442462	0.4547
rs11001973	10	78447324	0.5972
rs10509379	10	78447474	0.4392
rs7078109	10	78452882	0.02314
rs11001976	10	78456969	0.2372
rs4980123	10	78458666	0.5743
rs3781164	10	78464978	0.9718
rs2247557	10	78471805	0.766
rs12765834	10	78477124	0.5608
rs2209666	10	78479095	0.4727
rs1247774	10	78483555	0.04381
rs1247777	10	78488628	0.9422
rs980833	10	78522037	0.7962
rs7076995	10	78523084	0.1245
rs7897924	10	78531653	0.5262
rs10824490	10	78536179	0.3689
rs1871065	10	78536567	0.3166
rs1871066	10	78537956	0.2249
rs2616654	10	78545392	0.3611
rs7907270	10	78550949	0.3168
rs2616646	10	78559423	0.8178
rs11818009	10	78561171	0.0879
rs7072406	10	78561439	0.8959
rs2917454	10	78562421	0.08089
rs2766618	10	78567002	0.1443
rs7918564	10	78571569	0.9377
rs17390995	10	78578216	0.0753
rs2250840	10	78580080	0.7069
rs2574807	10	78582013	0.1421
rs10824493	10	78584603	0.397
rs573712	10	78589646	0.9904
rs1850285	10	78591453	0.4259
rs570706	10	78592025	0.9603
rs1516510	10	78593494	0.2601
rs527458	10	78594630	0.9599
rs16934331	10	78595471	0.7603
rs2247887	10	78601479	0.5419
rs10509382	10	78601861	0.1512
rs11002068	10	78608886	0.7012
rs12767900	10	78613021	0.5177
rs548216	10	78616033	0.497
rs1516509	10	78622361	0.1755
rs1436090	10	78627240	0.5634
rs16934354	10	78630700	0.3003
rs7905358	10	78633496	0.6379
rs7895375	10	78637893	0.2668
rs7070015	10	78637958	0.2371
rs10762752	10	78644806	0.4163
rs502708	10	78649744	0.9601
rs11002088	10	78652312	0.01396
rs577360	10	78656117	0.7494
rs2616612	10	78657189	0.8283
rs480177	10	78659030	0.9756
rs499437	10	78663949	0.3107
rs561336	10	78669214	0.2427
rs1436089	10	78676551	0.2728
rs560830	10	78677608	0.09379
rs555766	10	78685945	0.232
rs11592060	10	78687070	0.227
rs959796	10	78690827	0.01884
rs10509384	10	78693188	0.3186
rs12241413	10	78695361	0.08779
rs956513	10	78697570	0.245
rs1516508	10	78698177	0.2443
rs4980137	10	78698816	0.173
rs1516512	10	78703965	0.5304
rs1516507	10	78707638	0.7584
rs1516505	10	78708247	0.7881
rs717207	10	78713370	0.2224
rs520887	10	78720167	0.0511
rs872794	10	78729489	0.07453
rs583507	10	78735335	0.09527
rs611519	10	78747101	0.04342
rs1400250	10	78747292	0.9483
rs540783	10	78747719	0.00409
rs625148	10	78747853	0.2572
rs655487	10	78750063	0.02846
rs12263942	10	78753370	0.373
rs12359379	10	78753615	0.9499
rs16934600	10	78755900	0.7487
rs10509385	10	78756865	0.5019
rs11002124	10	78760400	0.3488
rs12220505	10	78761893	0.4463
rs1659789	10	78783570	0.983
rs35772	10	78789455	0.9107
rs250710	10	78793327	0.2831
rs158205	10	78805501	0.2702
rs10824534	10	78807844	0.3305
rs1079026	10	78816060	0.3806
rs1371457	10	78817839	0.8911
rs11593194	10	78819110	0.9866
rs10824538	10	78824299	0.03629
rs42455	10	78832348	0.4683
rs673195	10	78834863	0.5645
rs35806	10	78835836	0.9442
rs670898	10	78836351	0.8344
rs686374	10	78837467	0.276
rs3844118	10	78840719	0.2475
rs3844120	10	78842950	0.2793
rs12219105	10	78843546	0.08337
rs605089	10	78845394	0.82
rs10740466	10	78846284	0.9753
rs10740467	10	78846600	0.968
rs7898846	10	78850105	0.3822
rs12768649	10	78850781	0.04068
rs11594398	10	78851207	0.4493
rs35794	10	78851330	0.2067
rs646678	10	78857162	0.3519
rs250708	10	78857963	0.08101
rs676267	10	78859172	0.3804
rs582449	10	78864354	0.1009
rs7071575	10	78865774	0.1199
rs3910605	10	78869384	0.1646
rs10762759	10	78870123	0.08612
rs10824547	10	78872456	0.1669
rs7895934	10	78874197	0.2378
rs4979882	10	78874689	0.7405
rs16934799	10	78878062	0.7856
rs11813909	10	78879196	0.8204
rs12253173	10	78881941	0.4395
rs166991	10	78885433	0.7183
rs697171	10	78886007	0.1514
rs169661	10	78892310	0.6462
rs11594665	10	78893894	0.4731
rs734883	10	78894205	0.4876
rs607483	10	78895276	0.6567
rs287177	10	78897020	0.3277
rs289265	10	78898715	0.3165
rs696211	10	78899614	0.5351
rs681088	10	78902848	0.9546
rs7069801	10	78903910	0.7334
rs35798	10	78904699	0.6017
rs42311	10	78905202	0.404
rs582273	10	78907901	0.8241
rs682275	10	78909344	0.4798
rs35787	10	78910970	0.5571
rs1866587	10	78912098	0.4748
rs669069	10	78912099	0.3276
rs35791	10	78913508	0.4148
rs11002179	10	78917948	0.7852
rs1949352	10	78919528	0.5471
rs3127447	10	78923267	0.4345
rs3127449	10	78939737	0.5043
rs816846	10	78949321	0.08885
rs4979889	10	78952804	0.13
rs11816403	10	78954687	0.3423
rs816828	10	78961874	0.05341
rs7921994	10	78964686	0.8255
rs816855	10	78967484	0.8882
rs11002200	10	78969004	0.385
rs7907504	10	78977116	0.2756
rs816866	10	78983735	0.4061
rs1248571	10	78986787	0.8467
rs2719995	10	78992108	0.1427
rs2619641	10	78992459	0.3282
rs2719981	10	79001925	0.9522
rs2619609	10	79006873	0.8387
rs2673417	10	79008245	0.1459
rs2673418	10	79010407	0.6239
rs4979892	10	79011740	0.917
rs16935090	10	79013206	0.3524
rs11002212	10	79018741	0.2966
rs7071840	10	79020750	0.2147
rs2670118	10	79022199	0.1499
rs2928137	10	79022558	0.9419
rs2253530	10	79023112	0.8353
rs2619635	10	79028608	0.2132
rs7912978	10	79036437	0.5865
rs2670128	10	79039917	0.2489
rs2720010	10	79041145	0.5043
rs2670149	10	79044761	0.7784
rs1878001	10	79048564	0.01821
rs2280163	10	79049943	0.3007
rs2395501	10	79052545	0.2159
rs734949	10	79057118	0.08623
rs2673485	10	79069376	0.7597
rs2673474	10	79081451	0.801
rs1877998	10	79081746	0.6179
rs2670109	10	79083665	0.8404
rs10883689	10	103576346	0.7268
rs3781298	10	103581467	0.7862
rs550	10	103595408	0.1159
rs1044258	10	103595704	0.979
rs1530589	10	103608023	0.9813
rs12277647	11	2420601	0.3281
rs7945327	11	2421809	0.7442
rs12287029	11	2426491	0.266
rs800336	11	2429707	0.1434
rs739677	11	2430556	0.1429
rs12274567	11	2431532	0.8465
rs1811815	11	2431726	0.8551
rs12271931	11	2435095	0.3776
rs11022922	11	2435771	0.2164
rs3864884	11	2438668	0.6036
rs11604487	11	2450542	0.5831
rs7126330	11	2451268	0.4976
rs718579	11	2454077	0.6193
rs11523905	11	2454835	0.02139
rs12576239	11	2458895	0.4694
rs10832134	11	2459062	0.3754
rs2237866	11	2486738	0.372
rs2012618	11	2487832	0.9999
rs2011750	11	2491059	0.4707
rs736609	11	2495156	0.06562
rs11826873	11	2497741	0.4755
rs2283149	11	2500006	0.1604
rs2283155	11	2504751	0.3025
rs179429	11	2507306	0.392
rs179430	11	2507551	0.07406
rs179431	11	2508724	0.9996
rs179435	11	2510279	0.2651
rs179441	11	2516911	0.006557
rs1997619	11	2518807	0.7702
rs2157762	11	2520135	0.9799
rs7924846	11	2520985	0.7908
rs7126270	11	2522381	0.4454
rs2283158	11	2526310	0.6932
rs2283161	11	2526565	0.753
rs4539307	11	2529697	0.4347
rs10430833	11	2531284	0.2488
rs2283166	11	2536465	0.5157
rs2283169	11	2536875	0.529
rs6578273	11	2544582	0.03845
rs10832305	11	2553901	0.7246
rs12282937	11	2555128	0.8644
rs4930128	11	2555366	0.09252
rs2283174	11	2559602	0.1558
rs16924843	11	2561765	0.6939
rs756851	11	2563941	0.7183
rs12808620	11	2564426	0.9423
rs4930131	11	2576372	0.685
rs12277672	11	2576539	0.3352
rs7104624	11	2587055	0.5899
rs2106467	11	2592373	0.9713
rs7929804	11	2597400	0.4947
rs231343	11	2635229	0.7218
rs151216	11	2637391	0.2607
rs760419	11	2639933	0.5304
rs9666537	11	2642440	0.7165
rs10832514	11	2645102	0.221
rs12418076	11	2645676	0.2743
rs1459825	11	2646122	0.4346
rs4930006	11	2647229	0.7743
rs231361	11	2648076	0.9608
rs231359	11	2651182	0.7602
rs7128926	11	2653320	0.3818
rs9666604	11	2654171	0.5575
rs231358	11	2659089	0.5697
rs7939976	11	2668862	0.03783
rs7927129	11	2672108	0.6447
rs2283194	11	2679243	0.7886
rs231841	11	2680180	0.564
rs2283200	11	2685916	0.2228
rs129074	11	2690701	0.3928
rs4930149	11	2692602	0.3311
rs2283202	11	2694481	0.7161
rs231885	11	2698161	0.8412
rs231918	11	2699501	0.2415
rs2283208	11	2700435	0.5325
rs231917	11	2701683	0.9083
rs231916	11	2704944	0.07862
rs231915	11	2705591	0.1557
rs170786	11	2707279	0.06696
rs17743926	11	2709169	0.7815
rs231906	11	2709185	0.107
rs2283222	11	2712177	0.5681
rs108961	11	2714561	0.7365
rs231880	11	2715666	0.2406
rs1079714	11	2717317	0.7376
rs231879	11	2717958	0.6851
rs7114479	11	2719804	0.2422
rs2237875	11	2720694	0.2544
rs2237876	11	2721878	0.2016
rs2237878	11	2722858	0.1175
rs231899	11	2724543	0.2441
rs2056892	11	2730047	0.7616
rs11023999	11	2734659	0.3574
rs6578296	11	2736546	0.7527
rs179785	11	2738095	0.2605
rs4255520	11	2742199	0.9085
rs151288	11	2742878	0.1513
rs231872	11	2743637	0.1484
rs63934	11	2745638	0.3432
rs2237882	11	2747784	0.5332
rs1057128	11	2753813	0.952
rs234872	11	2762905	0.9055
rs2237886	11	2767307	0.2751
rs151316	11	2776196	0.8761
rs163171	11	2777641	0.6531
rs2237892	11	2796327	0.9312
rs233448	11	2797000	0.3745
rs11606985	11	2800252	0.5267
rs163183	11	2801017	0.97
rs163184	11	2803645	0.2229
rs3854430	11	2807019	0.6271
rs234853	11	2807404	0.9694
rs234857	11	2809105	0.2683
rs2299620	11	2814871	0.664
rs2237896	11	2815016	0.333
rs10741726	11	2818154	0.5619
rs4930013	11	2818735	0.859
rs2283229	11	2818820	0.09195
rs433052	11	2819632	0.356
rs2005833	11	2819863	0.9438
rs2237899	11	2822824	0.1755
rs10798	11	2826741	0.6199
rs4930018	11	2841144	0.3442
rs10766424	11	2842304	0.5449
rs533448	11	29969034	0.7401
rs890125	11	29972772	0.4225
rs569724	11	29979751	0.6688
rs524373	11	29983650	0.628
rs3802914	11	29989767	0.5181
rs1323860	11	29991812	0.4002
rs10835608	11	29992753	0.5987
rs593864	11	30004296	0.613
rs9971536	11	30009950	0.7086
rs7944308	11	30011035	0.3984
rs4601790	11	65110482	0.9684
rs1151488	11	65128180	0.8168
rs7116712	11	65129094	0.553
rs591372	11	73823753	0.7927
rs17310577	11	73826928	0.6024
rs3862800	11	73829692	0.5571
rs11824535	11	73832396	0.8835
rs539343	11	73832438	0.4085
rs7943857	11	73832768	0.8442
rs9516	11	73843926	0.4553
rs7789	11	73843968	0.2156
rs2270676	11	73846059	0.7559
rs17532	11	73848790	0.7432
rs4944893	11	73848928	0.9768
rs11236116	11	73849645	0.8458
rs684877	11	73860220	0.4703
rs633335	11	73861481	0.373
rs681179	11	73864484	0.5108
rs686179	11	73870062	0.9861
rs1280350	11	73870969	0.4205
rs4937378	11	128248228	0.6422
rs948215	11	128249413	0.327
rs7943324	11	128251877	0.416
rs11221492	11	128253621	0.2361
rs1574128	11	128255332	0.09046
rs4937381	11	128256978	0.2361
rs7111082	11	128261224	0.7098
rs6590356	11	128263279	0.7602
rs2846700	11	128274148	0.2409
rs4937390	11	128285012	0.6701
rs1317470	11	128287424	0.8144
rs1940455	11	128290333	0.0851
rs11221512	11	128290851	0.04692
rs2604194	11	128296289	0.2152
rs2604193	11	128296751	0.3956
rs4937394	11	128301742	0.4757
rs1893142	11	128302467	0.3164
rs2604230	11	128303864	0.291
rs2155548	11	128309999	0.6451
rs11601431	11	128310758	0.7007
rs6590359	11	128311024	0.9379
rs11221518	11	128312133	0.605
rs4766306	12	4874593	0.4937
rs2191367	12	4876640	0.6789
rs2109423	12	4886613	0.5557
rs2109422	12	4886654	0.9431
rs2240865	12	4897914	0.1118
rs10849175	12	4900968	0.449
rs2191366	12	4901383	0.8538
rs4766312	12	4901851	0.01085
rs10492062	12	4907076	0.2632
rs17784446	12	4908595	0.1773
rs2109419	12	4914687	0.07615
rs11063467	12	5004201	0.4455
rs17776335	12	5005494	0.8993
rs11063468	12	5005735	0.5288
rs17776352	12	5007774	0.7575
rs10849196	12	5010295	0.8558
rs6489601	12	5010791	0.8525
rs9645763	12	5011186	0.8612
rs6489602	12	5011229	0.7817
rs2109185	12	5011365	0.6919
rs4766329	12	5012514	0.1935
rs7297784	12	5013315	0.9778
rs10492073	12	5013397	0.5175
rs10744675	12	5015383	0.7445
rs9788172	12	5015915	0.5037
rs7976773	12	5016038	0.4532
rs7298858	12	5019762	0.07543
rs9788217	12	5020463	0.1069
rs3759356	12	5020623	0.3484
rs3741930	12	5023408	0.8418
rs2098102	12	5026839	0.4372
rs12816336	12	5027469	0.6688
rs11063482	12	5029947	0.05168
rs4765800	12	5030537	0.8983
rs4766333	12	5032281	0.09996
rs12304321	12	5033309	0.2676
rs740763	12	5036015	0.3657
rs11063484	12	5036259	0.7659
rs4766335	12	5039110	0.3735
rs4766336	12	5039966	0.5889
rs476222	12	5040574	0.3262
rs10492076	12	5042360	0.388
rs16924271	12	21800220	0.1607
rs11046186	12	21829811	0.7955
rs7157457	14	87715610	0.8334
rs9323823	14	87715879	0.9295
rs1631092	14	87716580	0.1781
rs411418	14	87716759	0.6666
rs1742128	14	87718369	0.3792
rs379643	14	87719507	0.1167
rs3559	14	87719626	0.6765
rs411627	14	87720759	0.1979
rs3742692	14	87722142	0.9135
rs12896330	14	87724604	0.9592
rs17124243	14	87730982	0.9451
rs8009725	14	87731551	0.5584
rs1940554	14	87732353	0.925
rs1940545	14	87762395	0.7407
rs7140315	14	87765095	0.703
rs1940536	14	87768237	0.145
rs11849247	14	87778256	0.9296
rs17124348	14	87781818	0.237
rs10483992	14	87785125	0.2985
rs8017823	14	87785671	0.757
rs10483995	14	87786360	0.8201
rs10150163	14	87789351	0.7462
rs2401756	14	87790661	0.7394
rs10148709	14	87793756	0.3335
rs7155220	14	87793806	0.4147
rs422107	14	87801727	0.5692
rs2474952	14	87803887	0.5397
rs11627829	14	87806116	0.9387
rs4904441	14	87807151	0.137
rs1288320	14	87808999	0.6085
rs10143067	14	87822574	0.1095
rs419634	14	87823081	0.7733
rs419028	14	87823315	0.1245
rs17124428	14	87827118	0.03856
rs2025078	14	87828239	0.1273
rs12434331	14	87829738	0.5908
rs7149354	14	87835586	0.3596
rs17692117	14	87836578	0.6563
rs2000611	14	87837079	0.1899
rs2144057	14	87837408	0.3937
rs12895478	14	87842676	0.9841
rs7148961	14	87844599	0.2647
rs4904445	14	87844639	0.9947
rs3934197	14	87847858	0.5078
rs12586737	14	87850181	0.2361
rs4899948	14	87852667	0.3447
rs12147268	14	87855207	0.636
rs3850389	14	87857231	0.6036
rs8016587	14	87864341	0.419
rs8018774	14	87868211	0.1928
rs10141646	14	87869360	0.3297
rs8011787	14	87872298	0.1507
rs1040609	14	87877205	0.5539
rs9488	14	89579317	0.05105
rs6575101	14	89601545	0.3772
rs1286923	14	89608188	0.3628
rs1286917	14	89611871	0.6939
rs1286910	14	89613732	0.9521
rs1286899	14	89622787	0.2089
rs1515413	14	89629671	0.4141
rs1152443	14	89630530	0.614
rs7350740	14	89632939	0.4288
rs870657	14	89634216	0.5073
rs1554116	14	89640129	0.7634
rs7157041	14	89642237	0.7849
rs17260618	14	89650740	0.7011
rs7154891	14	89652551	0.319
rs3861654	14	89652792	0.5912
rs8008501	14	89654034	0.4665
rs4337230	14	89661259	0.4064
rs3861656	14	89666050	0.5067
rs3850395	14	89669023	0.9765
rs4462529	14	89671150	0.5215
rs17223880	14	89674030	0.6005
rs1515412	14	89684978	0.35
rs6575105	14	89685111	0.3915
rs1889360	14	89691182	0.1003
rs11623922	14	89691523	0.7795
rs4900026	14	89698387	0.6206
rs7158301	14	89700696	0.6623
rs9652393	14	89703407	0.3364
rs7149330	14	89705959	0.658
rs11845073	14	89708889	0.5575
rs11629339	14	89713687	0.6904
rs1953223	14	89713765	0.3436
rs12892344	14	89728563	0.1858
rs7155680	14	89729892	0.7827
rs4239111	17	7752723	0.6328
rs11078716	17	7760908	0.6629
rs7209704	17	7787929	0.8885
rs11650083	17	7788680	0.887
rs10512536	17	65669843	0.542
rs8066863	17	65672496	0.1419
rs9889883	17	65675555	0.254
rs4328485	17	65689360	0.5146
rs236519	17	65691381	0.04416
rs8079702	17	65702421	0.05156
rs236578	17	65705857	0.3383
rs1514239	17	65707640	0.9453
rs11880147	19	17903945	0.8829
rs1433127	19	17905600	0.3206
rs4808722	19	17908283	0.5582
rs4808105	19	17914340	0.6971
rs10418352	19	17915851	0.1393
rs7250332	19	17922509	0.4185
rs6512242	19	17936077	0.289
rs7252014	19	17941991	0.05182
rs4808108	19	17944836	0.9589
rs11666833	19	17953442	0.6295
rs10153455	19	17956277	0.01204
rs2278992	19	17956769	0.01267
rs2045388	19	17962830	0.1688
rs8182587	19	17968913	0.891
rs1057261	19	17970314	0.02361
rs4808737	19	17978646	0.03951
rs7255589	19	17984965	0.4811
rs17654580	19	17989388	0.7946
rs2891602	19	43484485	0.4433
rs3816044	19	43486590	0.8467
rs2304177	19	43486999	0.7778
rs3900981	19	43492005	0.8097
rs3843754	19	43499024	0.8153
rs8112211	19	43516421	0.4418
rs346534	19	48942671	0.08224
rs346535	19	48943265	0.1778
rs346545	19	48948226	0.05422
rs346524	19	48952412	0.09909
rs347515	19	48961471	0.8327
rs1469711	19	48968877	0.6154
rs670950	19	48973402	0.9688
rs3760982	19	48978353	0.553
rs1386502	19	48985196	0.3744
rs379758	19	48990002	0.156
rs10426528	19	48991138	0.1476
rs11669977	19	54255936	0.3078
rs17206784	19	54262925	0.1061
rs4802547	19	54264359	0.03664
rs11083959	19	54265018	0.2338
rs1017219	19	54265250	0.4486
rs4802552	19	54282750	0.2018
rs7250446	19	54286819	0.3159
rs6096220	20	49037930	0.7583
rs2840218	20	49042606	0.06222
rs10470013	20	49043084	0.5132
rs1040771	20	49044204	0.1843
rs6020905	20	49057552	0.7823
rs6091248	20	49064025	0.414
rs1570009	20	49078471	0.8928
rs6020922	20	49082996	0.5573
rs2038442	20	61498654	0.5987
rs4809552	20	61498752	0.771
rs12625977	20	61499514	0.8015
rs6089908	20	61519098	0.354
rs6062927	20	61526457	0.5399
rs6062929	20	61529175	0.1116
rs4809563	20	61547974	0.1876
rs3746358	20	61551090	0.3119
rs6122454	20	61562786	0.575
rs884851	20	61569740	0.735
rs914464	20	61569830	0.6227
rs310602	20	61579614	0.4206
rs3787116	20	61579849	0.4336
rs1757779	20	61588512	0.1427
rs2834461	21	34638241	0.6476
rs2834462	21	34639061	0.8932
rs2834463	21	34639337	0.1571
rs8128316	21	34643430	0.5146
rs11702479	21	34647599	0.7394
rs723548	21	34648096	0.3285
rs4817646	21	34648568	0.9154
rs2834467	21	34651150	0.9105
rs7283072	21	34653340	0.5389
rs12626687	21	34655160	0.888
rs13048252	21	34658036	0.9801
rs1010668	21	34660028	0.532
rs9984281	21	34663726	0.5775
rs2835831	21	37909103	0.7801
rs1787335	21	37915017	0.7295
rs878307	21	37916585	0.4227
rs702859	21	37919571	0.9062
rs857978	21	37919996	0.5376
rs2835845	21	37921460	0.4053
rs857975	21	37923483	0.8654
rs702860	21	37930499	0.5632
rs717859	21	37934672	0.5632
rs2835853	21	37936762	0.5676
rs1709838	21	37941983	0.6791
rs11909282	21	37942490	0.1322
rs857984	21	37946244	0.6522
rs10483038	21	37946641	0.8994
rs2835872	21	37949142	0.9115
rs2835875	21	37950401	0.8501
rs1709835	21	37959506	0.7605
rs2835884	21	37959581	0.8813
rs1008542	21	37962431	0.2273
rs2898334	21	37974454	0.4473
rs1399591	21	37975827	0.4375
rs1399589	21	37976842	0.9719
rs1709806	21	37977359	0.3384
rs858008	21	37987500	0.9213
rs858003	21	37994854	0.5153
rs12482570	21	37999647	0.4335
rs2835906	21	38004674	0.2316
rs2835908	21	38006360	0.6926
rs2835909	21	38007684	0.4451
rs2835910	21	38007777	0.4101
rs2070995	21	38008835	0.3655
rs857958	21	38014167	0.04107
rs858039	21	38018773	0.551
rs858035	21	38021061	0.9243
rs2032090	21	38024423	0.5085
rs858027	21	38026050	0.2567
rs2835919	21	38036897	0.9217
rs7281804	21	38037943	0.5278
rs702864	21	38040137	0.03429
rs2835924	21	38041052	0.1535
rs2835930	21	38043371	0.8835
rs2835931	21	38043518	0.8687
rs2835933	21	38045624	0.8098
rs2835936	21	38048052	0.5107
rs2835941	21	38052729	0.281
rs860798	21	38054651	0.2565
rs2835945	21	38057170	0.02705
rs2835946	21	38059082	0.3533
rs2835948	21	38063377	0.125
rs2835949	21	38063698	0.3724
rs2835950	21	38065897	0.1445
rs2835954	21	38068297	0.4171
rs2835955	21	38076611	0.3749
rs1787337	21	38077824	0.7033
rs2835962	21	38083235	0.7517
rs4817889	21	38087440	0.3114
rs4817890	21	38087638	0.8924
rs9983351	21	38098198	0.7575
rs2835975	21	38102669	0.2921
rs2835976	21	38103779	0.5107
rs2211842	21	38105403	0.2716
rs2835983	21	38110476	0.6235
rs8128418	21	38110602	0.8545
rs3787835	21	38111440	0.3339
rs2835986	21	38112519	0.1476
rs1540011	21	38116409	0.3115
rs2835991	21	38116748	0.5453
rs11910276	21	38118142	0.5616
rs2154556	21	38120757	0.3867
rs4817896	21	38123831	0.4261
rs2835998	21	38123940	0.124
rs3787840	21	38124263	0.8228
rs2836001	21	38126384	0.83
rs991985	21	38128024	0.5548
rs2836014	21	38132875	0.9718
rs2226358	21	38135807	0.4053
rs2836019	21	38136864	0.9068
rs2836022	21	38139550	0.3387
rs3787854	21	38142115	0.1415
rs3787857	21	38143119	0.411
rs2226741	21	38146803	0.5032
rs7276928	21	38147607	0.1879
rs11088411	21	38148257	0.5351
rs3827199	21	38149472	0.3276
rs4816585	21	38151120	0.4557
rs2836025	21	38154086	0.5103
rs915570	21	38157240	0.5116
rs8130408	21	38159008	0.1086
rs2836028	21	38161920	0.7382
rs6517438	21	38164696	0.3731
rs1892682	21	38169935	0.4415
rs928765	21	38173472	0.6341
rs2836029	21	38176097	0.481
rs8129919	21	38176410	0.8374
rs2836034	21	38179247	0.3389
rs2836035	21	38180126	0.3312
rs2836036	21	38180274	0.3765
rs4817902	21	38183594	0.8187
rs2836041	21	38189882	0.8608
rs2836046	21	38198152	0.2927
rs722557	21	38200547	0.8619
rs970640	21	38201548	0.204
rs2836048	21	38206168	0.7008
rs3787870	21	38207323	0.2891
rs7275707	21	38210810	0.537
rs6517442	21	38211816	0.3111
rs9976411	21	38213813	0.4738
rs2836055	21	38219685	0.3407
rs2836056	21	38222301	0.854
rs2836231	21	38531760	0.1532
rs2836237	21	38536310	0.7793
rs2211863	21	38548291	0.7813
rs2836249	21	38553334	0.7499
rs2836251	21	38555062	0.4032
rs16996044	21	38555383	0.1486
rs928769	21	38559299	0.2639
rs928770	21	38559337	0.7462
rs2836262	21	38561737	0.5938
rs2836265	21	38564674	0.7166
rs1009207	21	38565536	0.9174
rs2226370	21	38566993	0.7745
rs3804019	21	38568806	0.08573
rs2836285	21	38578375	0.1387
rs2836292	21	38584859	0.3676
rs2836293	21	38586846	0.6639
rs2836296	21	38588134	0.7578
rs2230033	21	38593346	0.5544
rs2211866	21	38609977	0.5033
rs1003590	23	48703380	0.2462
rs2064034	23	48708920	0.3352
rs3761550	23	48714030	0.8949

## Sheet: Caucasian
Supplementary Table 3: Summary statistics of SNPs in potassium channel genes and their upstream/downstream 20kb regions.
SNP	CHR	BP (hg18)	P
rs546526	1	5993457	0.1812
rs1295107	1	6001979	0.341
rs11121065	1	6010951	0.07519
rs1295087	1	6022900	0.8765
rs1295085	1	6030752	0.6797
rs756096	1	6030964	0.7226
rs3789553	1	6039758	0.5687
rs6679367	1	6052422	0.1258
rs3789541	1	6063912	0.03566
rs2273042	1	6071709	0.08407
rs3810993	1	6085170	0.02758
rs2281303	1	6092940	0.07248
rs12142108	1	6093575	0.5755
rs1883767	1	6098076	0.2163
rs2361651	1	41002801	0.796
rs823682	1	41003644	0.8198
rs753753	1	41009975	0.9563
rs12024924	1	41010014	0.01567
rs823673	1	41013106	0.7275
rs927961	1	41018888	0.3789
rs709688	1	41025772	0.2613
rs12723678	1	41027974	0.9211
rs2769258	1	41032755	0.7711
rs4660464	1	41039845	0.854
rs727145	1	41045120	0.9395
rs878042	1	41048775	0.1784
rs4660468	1	41057674	0.6605
rs3767940	1	41062580	0.6156
rs3767943	1	41066006	0.8961
rs4660176	1	41066236	0.6582
rs963377	1	41069998	0.5262
rs10889654	1	41079482	0.3688
rs4660471	1	41080939	0.3397
rs4660473	1	41091027	0.1106
rs12564411	1	41091639	0.5858
rs17361735	1	41094957	0.5505
rs913382	1	41096469	0.0506
rs2797520	1	111000728	0.4821
rs2821548	1	111005241	0.9306
rs2640480	1	111014771	0.07471
rs3762379	1	111020867	0.05208
rs1565720	1	111028376	0.8474
rs1418747	1	111031075	0.6523
rs197414	1	112110646	0.7221
rs85276	1	112110854	0.7247
rs197419	1	112116973	0.6354
rs563002	1	112118658	0.2023
rs12033257	1	112120007	0.5723
rs535317	1	112122323	0.07557
rs609801	1	112127036	0.6425
rs1538389	1	112128667	0.2569
rs3738298	1	112131074	0.06161
rs584096	1	112131501	0.1422
rs1246194	1	112135997	0.214
rs475620	1	112136775	0.3656
rs17722309	1	112141403	0.3166
rs4839168	1	112144032	0.3058
rs631037	1	112145890	0.2338
rs817977	1	112147632	0.5897
rs2788610	1	112148512	0.156
rs672757	1	112148779	0.5537
rs2618038	1	112150115	0.2872
rs17028610	1	112151091	0.5276
rs17028655	1	112155096	0.4333
rs612231	1	112156176	0.3495
rs641724	1	112158199	0.3174
rs517680	1	112158422	0.8098
rs1767282	1	112158624	0.196
rs2365669	1	112164168	0.9195
rs1471437	1	112166096	0.9602
rs2169815	1	112166539	0.9236
rs1478546	1	112174507	0.7949
rs11102342	1	112177644	0.957
rs643559	1	112185855	0.7463
rs626737	1	112187335	0.423
rs580183	1	112192924	0.478
rs11102347	1	112193332	0.475
rs12044963	1	112193883	0.3359
rs11587564	1	112194767	0.2778
rs1777659	1	112197934	0.5886
rs10494140	1	112204257	0.9224
rs494643	1	112204667	0.4251
rs639622	1	112211956	0.4821
rs12139985	1	112216381	0.6447
rs11102350	1	112216724	0.692
rs1891716	1	112218076	0.2962
rs528779	1	112225600	0.5075
rs11102353	1	112228042	0.05451
rs1373291	1	112228374	0.5204
rs1767283	1	112230476	0.5688
rs11102354	1	112235189	0.8383
rs605604	1	112235386	0.398
rs17028972	1	112236297	0.4329
rs4838924	1	112236841	0.9962
rs12080989	1	112239402	0.1813
rs608673	1	112241280	0.4787
rs818109	1	112244804	0.1469
rs12565324	1	112251065	0.8632
rs2995807	1	112252159	0.03354
rs1036959	1	112252657	0.6681
rs2120436	1	112252970	0.07904
rs2034124	1	112253204	0.09469
rs12135167	1	112253548	0.9984
rs17029050	1	112256307	0.5638
rs9429608	1	112263160	0.672
rs4839187	1	112264964	0.9935
rs1545300	1	112265527	0.2675
rs2995809	1	112266342	0.8612
rs10494143	1	112268537	0.5486
rs12408551	1	112269455	0.7981
rs12119724	1	112270337	0.9837
rs11102355	1	112271616	0.883
rs12027659	1	112273371	0.873
rs1443928	1	112274296	0.4621
rs11102356	1	112277043	0.5765
rs11102357	1	112277072	0.83
rs1936061	1	112277459	0.4503
rs17675964	1	112277546	0.5751
rs17726989	1	112278637	0.422
rs12740513	1	112278946	0.9289
rs12411132	1	112279235	0.5064
rs9429610	1	112279889	0.4922
rs2995810	1	112280854	0.553
rs2995811	1	112281533	0.5964
rs9429425	1	112282099	0.4585
rs9429612	1	112282378	0.2988
rs12144965	1	112286485	0.7465
rs17727131	1	112287232	0.07551
rs17029132	1	112287993	0.373
rs12741034	1	112288056	0.8287
rs12072776	1	112288556	0.6626
rs1348469	1	112288649	0.05995
rs1808973	1	112289357	0.9162
rs9429614	1	112291355	0.4934
rs1807211	1	112291971	0.5159
rs11102362	1	112298224	0.5463
rs6699612	1	112299265	0.2274
rs6703437	1	112300557	0.9625
rs17676470	1	112306227	0.7419
rs4839193	1	112306737	0.1695
rs4838932	1	112306901	0.7847
rs7548910	1	112307074	0.5603
rs12753051	1	112313078	0.5299
rs894846	1	112314726	0.2477
rs1373287	1	112319067	0.3803
rs1373286	1	112319437	0.112
rs3008542	1	112322163	0.1501
rs3008527	1	112324618	0.3506
rs7513088	1	112339762	0.7252
rs7528073	1	112340933	0.04319
rs10745323	1	112345127	0.7607
rs3008530	1	112346937	0.81
rs3000752	1	112348648	0.8413
rs1550672	1	112350456	0.004181
rs7548711	1	112352065	0.09631
rs1186675	1	158305708	0.8357
rs1321649	1	158312596	0.497
rs2737703	1	158322556	0.9554
rs2753268	1	158324876	0.7573
rs12408242	1	158328558	0.902
rs12401728	1	158328583	0.9156
rs2369406	1	158331042	0.9627
rs11265320	1	158336536	0.8957
rs10908753	1	158342061	0.5887
rs11265323	1	158342848	0.8157
rs1452623	1	213231930	0.08226
rs11802559	1	213237861	0.1631
rs2841616	1	213240461	0.9479
rs10779632	1	213245106	0.06564
rs7538655	1	213245447	0.1876
rs10494989	1	213254862	0.6874
rs2601607	1	213255297	0.7402
rs1452607	1	213258115	0.1061
rs11120466	1	213259819	0.01166
rs2841578	1	213278041	0.9582
rs1452619	1	213280153	0.9533
rs12026832	1	213281339	0.4581
rs10494991	1	213287222	0.7212
rs2841615	1	213288738	0.5853
rs12131054	1	213294857	0.7815
rs17546779	1	213298031	0.3113
rs10779636	1	213298785	0.9482
rs1157492	1	213305527	0.9856
rs1157493	1	213305580	0.3921
rs11120481	1	213307034	0.9729
rs1947364	1	213311161	0.194
rs7528988	1	213315040	0.3033
rs2363561	1	213321930	0.4683
rs2885816	1	213330584	0.4049
rs12133857	1	213331109	0.6951
rs12411068	1	213355575	0.8878
rs10127656	1	213363584	0.707
rs12757222	1	213391641	0.7934
rs12567520	1	213395890	0.4879
rs4655394	1	213397880	0.5137
rs2363565	1	213400702	0.611
rs1339407	1	213426595	0.0334
rs1556905	1	213428215	0.6808
rs6700379	1	213433871	0.6186
rs7530450	1	213443649	0.8886
rs12038695	1	213444580	0.4716
rs2027320	1	213446566	0.6026
rs12143625	1	213458463	0.7635
rs12080135	1	213463166	0.8007
rs6540886	1	213464635	0.7037
rs12094438	1	213481145	0.9366
rs10494996	1	213486294	0.9321
rs1538544	1	213496048	0.7127
rs7542878	1	231796475	0.4402
rs12562017	1	231797670	0.6326
rs1342047	1	231799258	0.7876
rs1160005	1	231800251	0.3677
rs1773950	1	231802091	0.1581
rs1693232	1	231802517	0.4965
rs1773952	1	231803642	0.9174
rs2226114	1	231804872	0.1594
rs1693230	1	231804894	0.2343
rs1693229	1	231804965	0.8183
rs12119367	1	231805027	0.8442
rs1693224	1	231806541	0.6628
rs1693216	1	231808517	0.7734
rs680341	1	231812882	0.1885
rs701204	1	231823880	0.8124
rs701209	1	231824841	0.1176
rs681828	1	231829524	0.9011
rs17227790	1	231832150	0.4133
rs701220	1	231832314	0.8011
rs701226	1	231833682	0.7993
rs701229	1	231837870	0.6934
rs3855978	1	231840214	0.8394
rs4649240	1	231842135	0.7553
rs2068603	1	231842541	0.6937
rs7536764	1	231847261	0.3776
rs615625	1	231848777	0.8794
rs6667354	1	231850845	0.791
rs17814096	1	231852339	0.7701
rs2282428	1	231852793	0.6756
rs12144885	1	231854939	0.6566
rs701232	1	231858092	0.7718
rs780083	1	231863274	0.1754
rs630938	1	231867107	0.4265
rs1693210	1	231867236	0.4959
rs7552738	1	231871795	0.6186
rs696867	1	231875734	0.6868
rs611394	1	231878500	0.3937
rs532657	1	231879695	0.2145
rs3893324	1	231881657	0.7605
rs517580	1	231882769	0.3686
rs595191	1	231890548	0.4524
rs1039126	1	231893636	0.6263
rs931000	2	17903665	0.4309
rs10180853	2	17907258	0.8753
rs10495671	2	17907509	0.5277
rs12996816	2	17908169	0.6087
rs12614549	2	17910196	0.2791
rs17316177	2	17912134	0.7145
rs17388135	2	17912201	0.3956
rs17388142	2	17913581	0.3
rs9306861	2	17919928	0.4447
rs6531064	2	17926516	0.2115
rs10184119	2	17945530	0.1259
rs13382709	2	17946974	0.4234
rs7583266	2	17947331	0.4306
rs1564004	2	17962338	0.6675
rs1870822	2	17963400	0.2169
rs1461949	2	17965704	0.7527
rs4832401	2	17968469	0.8765
rs4832524	2	17977104	0.7912
rs1461943	2	17979800	0.4845
rs2169432	2	17984011	0.5735
rs1471342	2	17985679	0.6573
rs1531427	2	17989196	0.6974
rs2278067	2	95319407	0.7215
rs6577012	2	95335149	0.2177
rs2113418	2	95352576	0.07842
rs2113417	2	95363583	0.1689
rs11897976	2	95371030	0.1892
rs3821340	2	95387391	0.171
rs2320432	2	95398090	0.2578
rs10874471	2	95401820	0.01767
rs10192120	2	155244579	0.3852
rs13390547	2	155247972	0.2743
rs3106667	2	155254274	0.8883
rs4638741	2	155255760	0.2785
rs3111037	2	155256805	0.6691
rs11690166	2	155264822	0.9586
rs3106658	2	155276308	0.4361
rs3106653	2	155283806	0.06044
rs3106652	2	155286668	0.04096
rs3106651	2	155287025	0.297
rs16838062	2	155299148	0.5129
rs1823003	2	155311726	0.1497
rs2652443	2	155313983	0.7031
rs7574878	2	155315394	0.04824
rs2121089	2	155317633	0.03024
rs2591164	2	155318451	0.8619
rs16838098	2	155320266	0.9012
rs2961961	2	155325052	0.04918
rs2921440	2	155325132	0.2541
rs2961957	2	155326572	0.01573
rs1867648	2	155327560	0.107
rs17623227	2	155327641	0.063
rs2591171	2	155328979	0.2229
rs2961956	2	155329048	0.03461
rs2937609	2	155329292	0.468
rs12616962	2	155337220	0.5867
rs985091	2	155337756	0.1419
rs1445657	2	155343228	0.4718
rs2053671	2	155345484	0.04408
rs6719455	2	155348872	0.4554
rs2652442	2	155356767	0.7119
rs16838189	2	155357584	0.1381
rs1838675	2	155359617	0.392
rs1838674	2	155359787	0.6401
rs1037091	2	155360603	0.9714
rs1037094	2	155364794	0.4326
rs991801	2	155369046	0.5306
rs13005001	2	155369392	0.7195
rs2652450	2	155371969	0.244
rs2652452	2	155378449	0.2516
rs2053673	2	155393229	0.3241
rs2652461	2	155396228	0.3251
rs1992703	2	155397161	0.4267
rs1900132	2	155411314	0.5322
rs2971906	2	155411512	0.795
rs2652423	2	155429186	0.4638
rs6712285	2	155439956	0.3271
rs1440076	2	223605965	0.1937
rs1155818	2	223608748	0.5074
rs1899039	2	223619187	0.3408
rs4673048	2	223619747	0.8087
rs2017069	2	223630015	0.8064
rs1440072	2	223644982	0.8696
rs1448299	2	223646992	0.4268
rs3817310	2	233320827	0.8024
rs12463466	2	233337181	0.3606
rs8192539	2	233341010	0.1348
rs1801251	2	233341704	0.4355
rs2293781	2	233343052	0.709
rs7564410	2	233348153	0.581
rs283486	2	233352467	0.4539
rs13393621	2	233363480	0.4843
rs9843245	3	157302061	0.364
rs12493813	3	157304791	0.8866
rs7622968	3	157310328	0.9279
rs9842620	3	157331787	0.6226
rs4359774	3	157345287	0.6657
rs9816126	3	157347949	0.7366
rs4680238	3	157355963	0.7213
rs4680239	3	157377586	0.4199
rs13085540	3	157384557	0.4084
rs13086539	3	157385185	0.4163
rs13099875	3	157415177	0.426
rs4530487	3	157415671	0.1204
rs13077031	3	157428977	0.4382
rs6764861	3	157440910	0.3812
rs13086617	3	157442923	0.4619
rs9870819	3	157448444	0.1486
rs13081735	3	157466631	0.523
rs1160221	3	157474042	0.09634
rs10222673	3	157475203	0.5264
rs13082914	3	157487648	0.675
rs1551066	3	157492619	0.7459
rs882089	3	157495373	0.6715
rs9844584	3	157502655	0.6477
rs3755625	3	157512028	0.7474
rs6770663	3	157514872	0.9038
rs1874952	3	157517341	0.698
rs498033	3	157517435	0.325
rs9879514	3	157520177	0.04813
rs3772231	3	157521164	0.7751
rs3821415	3	157527980	0.776
rs10513486	3	157535399	0.8379
rs3772238	3	157544191	0.9253
rs6441061	3	157550588	0.6879
rs6786247	3	157561321	0.9767
rs9859443	3	157562210	0.8998
rs1450110	3	157567551	0.55
rs11708859	3	157580530	0.9647
rs940050	3	157585584	0.9007
rs11926141	3	157587867	0.9044
rs16826083	3	157595608	0.8607
rs3821420	3	157599331	0.4656
rs816547	3	157604993	0.6703
rs816543	3	157621793	0.8146
rs2122418	3	157633355	0.4442
rs6780967	3	157635670	0.6113
rs4680264	3	157636244	0.3707
rs10513488	3	157638331	0.1175
rs4680266	3	157638979	0.4542
rs1357432	3	157640432	0.1332
rs6777084	3	157641626	0.5678
rs11917301	3	157645067	0.1425
rs3732515	3	157646241	0.3187
rs4574239	3	157647645	0.1368
rs1996876	3	157648584	0.1275
rs10428233	3	157649524	0.2215
rs12631609	3	157651420	0.8138
rs9289968	3	157656252	0.4972
rs3772265	3	157659428	0.4761
rs13315136	3	157664902	0.5047
rs1546750	3	157668586	0.5539
rs3772270	3	157674569	0.9501
rs11924934	3	157684062	0.9219
rs1879977	3	157685211	0.6144
rs7644005	3	157686871	0.1407
rs11918294	3	157688491	0.9364
rs6784889	3	157692916	0.1863
rs16826325	3	157700701	0.9371
rs12490937	3	157703160	0.3533
rs12485831	3	157709696	0.6204
rs6772323	3	157710337	0.9999
rs17353162	3	157710839	0.05199
rs17317854	3	157715721	0.2395
rs4470463	3	157717032	0.6096
rs17239426	3	157717467	0.2898
rs13092077	3	157720046	0.701
rs4254605	3	157721229	0.1796
rs9830768	3	157722002	0.4011
rs4680274	3	157723130	0.3917
rs6441075	3	157724000	0.3764
rs4680277	3	157728475	0.8507
rs875582	3	157730530	0.5716
rs875581	3	157730821	0.2333
rs13083246	3	157730957	0.9547
rs9830714	3	157731120	0.9775
rs12632052	3	157731287	0.6251
rs2280031	3	157731908	0.872
rs908807	3	157736907	0.3356
rs8665	3	157742179	0.4051
rs9820091	3	157750091	0.1767
rs12631297	3	157750764	0.9797
rs2292340	3	157754620	0.2503
rs1518962	3	157755045	0.2248
rs2815090	6	39244796	0.3357
rs7747840	6	39247742	0.05748
rs6921231	6	39249191	0.1355
rs1465570	6	39257118	0.2064
rs9394577	6	39257762	0.6536
rs1428373	6	39258076	0.09352
rs2815093	6	39259144	0.08791
rs13216715	6	39260408	0.07293
rs1978609	6	39260518	0.002306
rs2004295	6	39262844	0.2949
rs6912288	6	39265759	0.4079
rs751933	6	39272099	0.9137
rs2815106	6	39277392	0.1364
rs2815107	6	39277445	0.128
rs733701	6	39279840	0.6383
rs10947788	6	39282590	0.2358
rs9462492	6	39285552	0.06336
rs2033226	6	39290379	0.246
rs2561400	6	39295503	0.9787
rs2815124	6	39300940	0.8838
rs6458102	6	39303907	0.263
rs2241595	6	39304640	0.5424
rs12194951	6	39355757	0.7677
rs12207643	6	39358756	0.0544
rs6940480	6	39359626	0.6975
rs2758888	6	39359660	0.3654
rs1885617	6	39361593	0.2993
rs1005995	6	39369222	0.3003
rs2815067	6	39374614	0.6393
rs12214600	6	39376714	0.1555
rs2395721	6	39378456	0.7754
rs10947803	6	39378588	0.8263
rs10807205	6	39381585	0.5266
rs2758912	6	39383260	0.7339
rs1544050	6	39387109	0.9937
rs11756091	6	39390784	0.8499
rs3734618	6	39392162	0.8385
rs1109798	6	39397853	0.8433
rs3807045	6	39398631	0.7866
rs1328384	6	39399785	0.5457
rs7766608	6	39400293	0.9114
rs6458110	6	39401876	0.1621
rs11758206	6	39404394	0.8281
rs11758789	6	39404956	0.7385
rs728217	6	39409896	0.7708
rs1202109	6	73368802	0.5518
rs1147572	6	73371968	0.9814
rs1328855	6	73372289	0.185
rs10943040	6	73378775	0.2
rs12524568	6	73382306	0.5241
rs17692121	6	73393009	0.4832
rs6937158	6	73394991	0.5526
rs6922044	6	73404678	0.1243
rs12200468	6	73408591	0.2213
rs17692715	6	73413063	0.2414
rs1328857	6	73414549	0.5083
rs7746067	6	73416819	0.8217
rs9442831	6	73417354	0.2287
rs4706509	6	73421995	0.4915
rs12111265	6	73426460	0.1066
rs12194741	6	73433589	0.4281
rs768790	6	73445011	0.8689
rs9442834	6	73452984	0.9802
rs9360588	6	73456940	0.8913
rs10080760	6	73459730	0.9099
rs7760979	6	73459999	0.3071
rs17729195	6	73461986	0.3964
rs9442835	6	73463611	0.3592
rs6453597	6	73469609	0.963
rs6904964	6	73476235	0.5913
rs719830	6	73488690	0.4813
rs9442837	6	73494939	0.4638
rs993314	6	73495293	0.4483
rs6453600	6	73498002	0.4483
rs12211580	6	73498711	0.118
rs9351938	6	73498960	0.6776
rs6910780	6	73500100	0.2642
rs12529835	6	73500496	0.2337
rs9293902	6	73500650	0.4024
rs4706511	6	73504807	0.3956
rs4235869	6	73506463	0.3227
rs2840794	6	73516111	0.0304
rs9446746	6	73516483	0.08479
rs9293911	6	73527153	0.0669
rs2982751	6	73528404	0.01065
rs10046418	6	73529635	0.02797
rs12193344	6	73530515	0.06302
rs7775641	6	73535346	0.8078
rs12213639	6	73536742	0.6642
rs7740606	6	73545831	0.9497
rs9341388	6	73562825	0.7021
rs9442850	6	73563498	0.799
rs16882900	6	73574896	0.9864
rs4583938	6	73580945	0.9231
rs9351947	6	73582070	0.9439
rs17798693	6	73586082	0.5674
rs2840799	6	73587048	0.7291
rs10498884	6	73587572	0.5675
rs17742423	6	73588333	0.8261
rs1935515	6	73592480	0.4842
rs12193189	6	73595193	0.2948
rs6927484	6	73603471	0.4163
rs9342975	6	73618059	0.5133
rs2840796	6	73627944	0.132
rs9351948	6	73630000	0.3837
rs2840795	6	73632124	0.01977
rs4706515	6	73635136	0.6588
rs9446777	6	73637772	0.1024
rs3763159	6	73638216	0.1717
rs9351951	6	73639822	0.1572
rs1891396	6	73640087	0.1482
rs9442863	6	73645357	0.02613
rs9986400	6	73646972	0.4758
rs9360610	6	73653326	0.1944
rs7775087	6	73663504	0.5391
rs10498886	6	73678955	0.07456
rs6929515	6	73686264	0.4209
rs9351956	6	73687659	0.4106
rs1316784	6	73691726	0.6105
rs1342337	6	73692956	0.5595
rs1317537	6	73706051	0.2696
rs1317538	6	73706132	0.2471
rs2153830	6	73707383	0.5167
rs11758798	6	73708726	0.791
rs6453613	6	73709164	0.2878
rs12202465	6	73710612	0.1105
rs1891395	6	73717065	0.7675
rs13206617	6	73720466	0.7395
rs9360623	6	73738504	0.9768
rs9342991	6	73740496	0.03828
rs7747839	6	73744473	0.8458
rs9446811	6	73763712	0.9429
rs17745021	6	73769618	0.07595
rs7747368	6	73774289	0.07523
rs10943075	6	73776703	0.9065
rs6453616	6	73780219	0.2661
rs10943076	6	73784462	0.2054
rs11963228	6	73789909	0.0759
rs16883186	6	73794310	0.7835
rs947612	6	73795382	0.214
rs10498887	6	73797585	0.7895
rs6453619	6	73800230	0.03281
rs9446827	6	73803237	0.9656
rs2185770	6	73806676	0.7477
rs4708015	6	73808731	0.8175
rs9360630	6	73809079	0.8001
rs9341399	6	73830365	0.5502
rs9446833	6	73846091	0.1222
rs9360631	6	73846202	0.5342
rs9343000	6	73847568	0.5576
rs12111515	6	73850991	0.15
rs7739433	6	73851921	0.6078
rs9343001	6	73853885	0.3441
rs13210420	6	73873880	0.1775
rs6453636	6	73876332	0.7348
rs9446846	6	73901838	0.9418
rs9446848	6	73902020	0.997
rs7772526	6	73902087	0.638
rs2797089	6	73907963	0.522
rs6906825	6	73913132	0.3559
rs947746	6	73918251	0.6725
rs9343011	6	73919577	0.01686
rs13207257	6	73920924	0.0149
rs1974369	6	73921215	0.007847
rs7765352	6	73922479	0.5943
rs952880	6	73928715	0.2218
rs2882406	6	73934022	0.08341
rs12199673	6	73937687	0.01464
rs3823118	6	73939959	0.01794
rs6907229	6	73940870	0.008037
rs9343015	6	73943714	0.006099
rs3799283	6	73947679	0.7534
rs10498891	6	73948155	0.5655
rs3778268	6	73949918	0.2353
rs3757105	6	73950398	0.04526
rs9341413	6	73956812	0.2687
rs10455270	6	73963859	0.3519
rs4640856	6	73976333	0.07507
rs9688792	6	73979282	0.1043
rs9360653	6	73981651	0.0797
rs6968076	7	119689620	0.07815
rs12533932	7	119727006	0.8404
rs7800545	7	119730347	0.6515
rs10488284	7	119742580	0.7087
rs2402526	7	119742821	0.9827
rs17142635	7	119749068	0.1834
rs2191737	7	119783126	0.8399
rs7778213	7	119791151	0.9864
rs10953910	7	119805083	0.6198
rs11772156	7	119820650	0.6198
rs6466745	7	119834840	0.6965
rs12531689	7	119849116	0.5462
rs7796685	7	119855824	0.9048
rs7809257	7	119885540	0.739
rs10277228	7	119897484	0.1946
rs7785571	7	119899723	0.7684
rs12531042	7	119901530	0.2861
rs7798075	7	119903671	0.605
rs12531730	7	119909276	0.8402
rs723908	7	119923427	0.9663
rs1609181	7	119930743	0.3687
rs10268591	7	119932159	0.00915
rs802355	7	119932546	0.5851
rs7810555	7	119938106	0.5885
rs702416	7	119942506	0.5286
rs802333	7	119943543	0.01919
rs10488301	7	119954552	0.4502
rs802372	7	119956552	0.3966
rs10488302	7	119967907	0.3231
rs10085878	7	119982020	0.6438
rs12111645	7	119999305	0.5489
rs10262476	7	120010320	0.5526
rs4730964	7	120011536	0.5362
rs1527650	7	120030812	0.1737
rs17142856	7	120041827	0.983
rs7791822	7	120046754	0.1843
rs12530902	7	120053694	0.6688
rs2402539	7	120055539	0.3177
rs12533273	7	120057293	0.1168
rs17142876	7	120063197	0.009946
rs17523109	7	120065057	0.6626
rs17595350	7	120087274	0.9417
rs728115	7	120092385	0.01351
rs4730972	7	120094454	0.01027
rs4730974	7	120099982	0.06897
rs1072198	7	120114585	0.3451
rs4730976	7	120114799	0.03326
rs6944490	7	120126910	0.8927
rs2189977	7	120131454	0.1121
rs7807053	7	120137743	0.5951
rs11984204	7	120139346	0.08894
rs12538990	7	120151264	0.3916
rs11977855	7	120153987	0.08738
rs6466757	7	120154975	0.06726
rs734317	7	120159363	0.4094
rs12673992	7	120160059	0.4422
rs7791571	7	120164727	0.4666
rs10239799	7	120192571	0.08998
rs6978494	7	120194821	0.13
rs6985810	8	73592402	0.4121
rs1431647	8	73593384	0.2301
rs349363	8	73594355	0.3119
rs12550268	8	73598648	0.6082
rs4738265	8	73606130	0.8342
rs349337	8	73607217	0.1681
rs349358	8	73614029	0.3718
rs349352	8	73623268	0.1876
rs4543587	8	73626932	0.4964
rs16938237	8	73634240	0.5317
rs349346	8	73635425	0.586
rs1431651	8	73648646	0.2188
rs349335	8	73651525	0.501
rs1431656	8	73653731	0.3669
rs1542709	8	73659142	0.5637
rs12547092	8	73667622	0.566
rs7009604	8	73681616	0.7407
rs4738270	8	73698520	0.3954
rs7002471	8	73699839	0.7247
rs10096328	8	73707582	0.5003
rs1440369	8	73728570	0.4674
rs2383869	8	73729015	0.5659
rs1440365	8	73738556	0.371
rs1080333	8	73742433	0.788
rs2246456	8	73745292	0.8381
rs2919415	8	73745939	0.7857
rs17763514	8	73746947	0.6312
rs2245973	8	73749235	0.4484
rs2439332	8	73751028	0.5573
rs1899077	8	73780154	0.9227
rs2251387	8	73786197	0.9298
rs2247778	8	73793722	0.9461
rs2247672	8	73794657	0.6707
rs2247572	8	73795582	0.5072
rs2247563	8	73795859	0.941
rs2247463	8	73796403	0.9999
rs2247329	8	73797426	0.896
rs1470122	8	73798508	0.7619
rs17764953	8	73805335	0.9219
rs7818567	8	73809414	0.5453
rs4373559	8	73811781	0.8053
rs2053421	8	73821159	0.7285
rs1025802	8	73826462	0.7328
rs1822059	8	73828294	0.6868
rs12544730	8	73829033	0.7643
rs2962311	8	73831553	0.6901
rs1837544	8	73839615	0.6964
rs1440347	8	73839931	0.7377
rs2245261	8	73840916	0.2697
rs2255512	8	73848086	0.5964
rs2958414	8	73849754	0.598
rs1440345	8	73851587	0.3185
rs1866739	8	73865386	0.4097
rs4143635	8	73871857	0.5774
rs1866737	8	73873868	0.5944
rs4738281	8	73880530	0.3215
rs4428706	8	73888025	0.3698
rs1440338	8	73889668	0.8762
rs17186996	8	73892651	0.2732
rs1440333	8	73897013	0.8996
rs1440332	8	73897644	0.3791
rs893891	8	73899009	0.1662
rs1107217	8	73899320	0.07496
rs2919408	8	73901806	0.9358
rs1822065	8	73904377	0.4575
rs4571768	8	73905902	0.4328
rs17187747	8	73907166	0.5083
rs1550461	8	73908233	0.9523
rs2958416	8	73909133	0.3882
rs2919410	8	73909364	0.05815
rs6472704	8	73909543	0.4291
rs7817529	8	73909660	0.1554
rs10099670	8	73910859	0.5495
rs6993196	8	73912356	0.2118
rs4585785	8	73924759	0.05586
rs10106279	8	73938841	0.656
rs10504543	8	73941196	0.6253
rs7816119	8	73942565	0.7539
rs11780116	8	73957810	0.5973
rs7829474	8	73957878	0.01909
rs4541976	8	73958102	0.01408
rs10081518	8	73960326	0.09074
rs17189856	8	73961546	0.12
rs11782712	8	73965783	0.9305
rs7341626	8	73966944	0.6098
rs7822651	8	73968779	0.823
rs4385505	8	73972495	0.0362
rs7015692	8	73974683	0.9494
rs13252491	8	73976007	0.969
rs13253030	8	73976133	0.9494
rs6472714	8	73977637	0.321
rs11994285	8	73978433	0.06437
rs7465440	8	73978525	0.184
rs17775981	8	73978732	0.2841
rs6984772	8	73979753	0.1892
rs2170450	8	73982262	0.6233
rs751822	8	73983627	0.918
rs750574	8	73984363	0.4347
rs2929576	8	73986299	0.5515
rs2981117	8	73989603	0.6107
rs2981124	8	73990012	0.6302
rs4007406	8	73990329	0.6017
rs2128158	8	73992654	0.5441
rs1482022	8	73994577	0.5075
rs1482024	8	73994796	0.8581
rs13251382	8	73997331	0.8734
rs2981092	8	73998473	0.4854
rs1545828	8	74002410	0.9836
rs11786867	8	74008491	0.9456
rs11784364	8	74009940	0.3559
rs16938508	8	74013366	0.7211
rs1026869	8	74014801	0.2466
rs2929566	8	74015280	0.9794
rs922772	8	74016115	0.3645
rs4738296	8	74020093	0.5807
rs3735830	8	74020431	0.9136
rs10504545	8	74025245	0.2637
rs2981104	8	74026549	0.301
rs2975836	8	74029784	0.5612
rs2929562	8	74032724	0.525
rs2436106	8	133191476	0.57
rs10505586	8	133191683	0.01616
rs2403732	8	133192080	0.8045
rs2403733	8	133192142	0.4146
rs7825935	8	133193388	0.04362
rs7842590	8	133193525	0.3804
rs7842751	8	133193652	0.7645
rs2116465	8	133196026	0.1307
rs2436111	8	133197248	0.1733
rs2436118	8	133200661	0.7031
rs10505589	8	133201403	0.319
rs2436126	8	133203572	0.7065
rs9297840	8	133204059	0.6516
rs2469629	8	133204351	0.7578
rs11786417	8	133204972	0.01085
rs1437824	8	133205733	0.3355
rs2436133	8	133212287	0.04469
rs2436134	8	133212327	0.06471
rs2469510	8	133212967	0.3804
rs2469515	8	133219285	0.3076
rs17652604	8	133221153	0.6239
rs2469517	8	133225620	0.3127
rs1864772	8	133226467	0.3203
rs2469520	8	133226701	0.9904
rs1864773	8	133227223	0.06202
rs1595411	8	133228607	0.695
rs1991718	8	133230506	0.6249
rs2469522	8	133231183	0.6218
rs16904607	8	133239815	0.6413
rs9693071	8	133240805	0.2272
rs7007544	8	133243188	0.4456
rs10283399	8	133251112	0.7827
rs3779972	8	133252824	0.8768
rs2075728	8	133255435	0.832
rs7011183	8	133263098	0.3804
rs10956645	8	133263962	0.06236
rs10092250	8	133265038	0.03776
rs10956647	8	133272026	0.1195
rs4282550	8	133277688	0.7318
rs4388439	8	133277804	0.7318
rs9643288	8	133289691	0.6478
rs11779500	8	133292712	0.01744
rs1437812	8	133305349	0.9325
rs7015478	8	133306698	0.1913
rs2163607	8	133307277	0.9905
rs1025435	8	133311729	0.8587
rs1031635	8	133320979	0.6893
rs17596711	8	133324835	0.4268
rs7844150	8	133329499	0.1184
rs1078332	8	133329874	0.1338
rs4736410	8	133334300	0.7328
rs1585205	8	133337088	0.0966
rs13257492	8	133342486	0.2847
rs1902820	8	133344352	0.2268
rs1379582	8	133351663	0.16
rs4736412	8	133356160	0.1767
rs13270169	8	133357434	0.1358
rs1457780	8	133364154	0.1736
rs13249479	8	133367840	0.2105
rs2100644	8	133375983	0.03481
rs2403773	8	133379982	0.1253
rs1457783	8	133382421	0.9753
rs1457784	8	133382517	0.5401
rs4736571	8	133382727	0.1356
rs7010949	8	133387936	0.0611
rs7837201	8	133388980	0.4502
rs1457788	8	133389718	0.06171
rs7010053	8	133393382	0.07915
rs4736413	8	133395104	0.06844
rs16904657	8	133400220	0.06149
rs9649969	8	133406845	0.3663
rs13267466	8	133408579	0.415
rs6471060	8	133413891	0.09327
rs1902819	8	133417120	0.0147
rs1020740	8	133419508	0.7263
rs6993047	8	133420085	0.3876
rs7824311	8	133420302	0.4123
rs13276777	8	133423632	0.4565
rs10956658	8	133424426	0.696
rs1379581	8	133427685	0.4115
rs1457776	8	133429842	0.8544
rs930895	8	133435969	0.8794
rs6984395	8	133443513	0.6982
rs7820317	8	133444004	0.6653
rs2100648	8	133446574	0.6494
rs2100646	8	133446622	0.5015
rs10095671	8	133447845	0.9408
rs6415551	8	133447896	0.7547
rs6992843	8	133451680	0.389
rs2198985	8	133461108	0.9599
rs2608209	8	133461875	0.3201
rs1457785	8	133465357	0.6541
rs2673567	8	133466309	0.8229
rs2721916	8	133468146	0.6989
rs2597357	8	133471013	0.7257
rs2673588	8	133471836	0.9639
rs6471065	8	133473193	0.6213
rs2673590	8	133473591	0.446
rs2597356	8	133474641	0.649
rs2673607	8	133477978	0.8985
rs2673606	8	133479114	0.5333
rs2673604	8	133480789	0.6642
rs2721900	8	133483812	0.7494
rs2673562	8	133485738	0.7198
rs17659499	8	133492789	0.2764
rs16904682	8	133492836	0.7117
rs2597335	8	133493265	0.3772
rs2597331	8	133497122	0.7349
rs2597330	8	133497158	0.6426
rs7012444	8	133499664	0.6935
rs869710	8	133508215	0.6523
rs1515519	8	133511674	0.9217
rs2673593	8	133513524	0.5604
rs7834336	8	133517751	0.5123
rs16904685	8	133521984	0.5852
rs7837397	8	133523233	0.2163
rs1878016	8	133525623	0.1288
rs2721905	8	133527669	0.4201
rs2721907	8	133532809	0.6169
rs12543579	8	133533337	0.7531
rs10216765	8	133533660	0.9541
rs2673565	8	133535526	0.9759
rs11777975	8	133537004	0.6355
rs7843653	8	133542279	0.482
rs2673555	8	133545988	0.8597
rs6997998	8	133549511	0.5069
rs2673557	8	133550519	0.3451
rs6471070	8	133552166	0.6214
rs2167171	8	133556707	0.1781
rs7002144	8	133562909	0.9757
rs3824245	8	133563736	0.2793
rs1901090	8	133566309	0.5087
rs10100851	8	133568554	0.009608
rs7823044	8	133569300	0.2406
rs3847171	8	133574391	0.2918
rs2597364	8	133575480	0.2013
rs2673572	8	133575808	0.1059
rs2721921	8	133581025	0.0296
rs2673597	8	133581522	0.2775
rs2597362	8	133582040	0.3671
rs2111570	8	140676363	0.7496
rs2261824	8	140676724	0.8631
rs7003899	8	140677498	0.6752
rs2431300	8	140680936	0.8982
rs1035379	8	140688716	0.3755
rs2471093	8	140695573	0.5271
rs17797668	8	140696013	0.7446
rs2542425	8	140701566	0.08917
rs2471094	8	140704528	0.5752
rs2542422	8	140706306	0.236
rs2014712	8	140709816	0.2899
rs2545463	8	140713751	0.5857
rs2545462	8	140714686	0.1956
rs13256087	8	140719986	0.4409
rs1469039	8	140720961	0.04303
rs2014005	8	140725052	0.1965
rs13439334	8	140727574	0.6832
rs3780051	8	140727983	0.1709
rs2545457	8	140730467	0.9063
rs882555	8	140731492	0.7543
rs3780047	8	140731993	0.5437
rs888349	8	140738927	0.1074
rs759656	8	140739149	0.373
rs885726	8	140739895	0.7707
rs885724	8	140740112	0.3582
rs3780040	8	140745634	0.5141
rs3780039	8	140745846	0.7733
rs1159873	8	140747601	0.7664
rs7846299	8	140756456	0.1296
rs6578039	8	140757662	0.1559
rs3780032	8	140764557	0.04953
rs16911238	8	140772366	0.3561
rs11166920	8	140772418	0.1331
rs1619829	8	140777899	0.09554
rs12678141	8	140779139	0.9907
rs888346	8	140783079	0.4911
rs3808403	8	140785938	0.5952
rs124672	8	140791360	0.1028
rs199219	8	140795371	0.3718
rs1946213	8	140796115	0.6592
rs199218	8	140796195	0.3404
rs199215	8	140800438	0.2814
rs4736295	8	140802622	0.7717
rs4736088	8	140802679	0.5159
rs199214	8	140803238	0.2578
rs7907533	10	78287542	0.6307
rs11001905	10	78288363	0.366
rs1897595	10	78294107	0.3888
rs10824460	10	78300787	0.2028
rs7078013	10	78308963	0.5353
rs2082415	10	78314266	0.8588
rs7073015	10	78315073	0.741
rs11001919	10	78318978	0.73
rs2288840	10	78319405	0.7197
rs2288839	10	78319608	0.939
rs4639876	10	78320267	0.916
rs7087337	10	78321802	0.6778
rs1897592	10	78322820	0.9947
rs3781141	10	78332867	0.6264
rs2116829	10	78334635	0.991
rs7069982	10	78337197	0.6776
rs10762734	10	78341782	0.4922
rs1907729	10	78348173	0.6
rs1865020	10	78358982	0.1955
rs7075564	10	78361547	0.4351
rs1907733	10	78362876	0.6392
rs1873695	10	78364219	0.8458
rs1865017	10	78364450	0.009258
rs2131218	10	78364971	0.7972
rs4980117	10	78366383	0.05894
rs10762739	10	78370108	0.6498
rs2116833	10	78382367	0.208
rs4980118	10	78385628	0.1542
rs1907744	10	78394056	0.6431
rs7912269	10	78397610	0.6917
rs7915877	10	78397973	0.3713
rs11001950	10	78399399	0.8938
rs10824477	10	78401839	0.4007
rs999995	10	78405504	0.6947
rs11001958	10	78410283	0.7918
rs11597111	10	78410654	0.07782
rs6480848	10	78411312	0.3813
rs1873694	10	78415351	0.6586
rs7900261	10	78419202	0.002913
rs3824716	10	78420816	0.05707
rs1907721	10	78420926	0.01353
rs1907720	10	78422658	0.2385
rs3781157	10	78426253	0.09285
rs7079351	10	78426847	0.2968
rs1907718	10	78434534	0.6441
rs1873691	10	78434799	0.1858
rs7074008	10	78438635	0.09243
rs11001968	10	78442462	0.1649
rs11001973	10	78447324	0.0921
rs10509379	10	78447474	0.003921
rs7078109	10	78452882	0.263
rs11001976	10	78456969	0.01769
rs4980123	10	78458666	0.1391
rs3781164	10	78464978	0.2128
rs2247557	10	78471805	0.5225
rs11001988	10	78476639	0.03427
rs12765834	10	78477124	0.008902
rs2209666	10	78479095	0.2564
rs1247777	10	78488628	0.03815
rs12357899	10	78507649	0.03414
rs980833	10	78522037	0.4122
rs7076995	10	78523084	0.01602
rs7897924	10	78531653	0.1463
rs10824490	10	78536179	0.6178
rs1871065	10	78536567	0.489
rs1871066	10	78537956	0.3739
rs2616654	10	78545392	0.708
rs7907270	10	78550949	0.08725
rs2616646	10	78559423	0.985
rs11818009	10	78561171	0.5784
rs7072406	10	78561439	0.04531
rs2917454	10	78562421	1.393e-07
rs2766618	10	78567002	0.966
rs7918564	10	78571569	0.04722
rs17390995	10	78578216	0.6298
rs2250840	10	78580080	0.05472
rs2574807	10	78582013	0.7017
rs10824493	10	78584603	0.6423
rs573712	10	78589646	0.01308
rs12220064	10	78590246	0.7511
rs1850285	10	78591453	0.4929
rs570706	10	78592025	0.05148
rs1516510	10	78593494	0.1584
rs527458	10	78594630	0.02065
rs16934331	10	78595471	0.8003
rs2247887	10	78601479	0.8283
rs10509382	10	78601861	0.109
rs11002068	10	78608886	0.5715
rs12767900	10	78613021	0.8236
rs548216	10	78616033	0.7219
rs1516509	10	78622361	0.8934
rs1436090	10	78627240	0.6133
rs16934354	10	78630700	0.6443
rs7895375	10	78637893	0.4288
rs7070015	10	78637958	0.6916
rs10762752	10	78644806	0.4572
rs502708	10	78649744	0.4374
rs11002088	10	78652312	0.8295
rs577360	10	78656117	0.8229
rs2616612	10	78657189	0.6764
rs480177	10	78659030	0.9112
rs499437	10	78663949	0.7708
rs561336	10	78669214	0.1748
rs1436089	10	78676551	0.29
rs560830	10	78677608	0.5857
rs555766	10	78685945	0.9326
rs11592060	10	78687070	0.2641
rs959796	10	78690827	0.01573
rs10509384	10	78693188	0.6806
rs956513	10	78697570	0.3292
rs1516508	10	78698177	0.2636
rs4980137	10	78698816	0.06957
rs1516512	10	78703965	0.7438
rs1516507	10	78707638	0.7171
rs1516505	10	78708247	0.9973
rs717207	10	78713370	0.1902
rs520887	10	78720167	0.2198
rs872794	10	78729489	0.2938
rs583507	10	78735335	0.2261
rs611519	10	78747101	0.601
rs1400250	10	78747292	0.9706
rs540783	10	78747719	0.6012
rs625148	10	78747853	0.1882
rs655487	10	78750063	0.6984
rs12263942	10	78753370	0.1142
rs12359379	10	78753615	0.3014
rs16934600	10	78755900	0.8295
rs10509385	10	78756865	0.5224
rs11002124	10	78760400	0.6261
rs12220505	10	78761893	0.1278
rs1659789	10	78783570	0.6099
rs35772	10	78789455	0.7044
rs250710	10	78793327	0.2795
rs158205	10	78805501	0.7367
rs10824534	10	78807844	0.4242
rs1079026	10	78816060	0.834
rs1371457	10	78817839	0.8397
rs11593194	10	78819110	0.6171
rs10824538	10	78824299	0.2272
rs42455	10	78832348	0.167
rs673195	10	78834863	0.4931
rs35806	10	78835836	0.7469
rs670898	10	78836351	0.9222
rs686374	10	78837467	0.3749
rs3844118	10	78840719	0.4214
rs3844120	10	78842950	0.5075
rs12219105	10	78843546	0.8063
rs605089	10	78845394	0.9219
rs10740466	10	78846284	0.4289
rs10740467	10	78846600	0.5257
rs7898846	10	78850105	0.9222
rs12768649	10	78850781	0.554
rs11594398	10	78851207	0.4761
rs35795	10	78851260	0.723
rs35794	10	78851330	0.3477
rs646678	10	78857162	0.5035
rs250708	10	78857963	0.1922
rs676267	10	78859172	0.322
rs582449	10	78864354	0.1266
rs7071575	10	78865774	0.3032
rs3910605	10	78869384	0.323
rs10762759	10	78870123	0.4232
rs10824547	10	78872456	0.8211
rs7895934	10	78874197	0.9109
rs16934799	10	78878062	0.8195
rs11813909	10	78879196	0.4014
rs12253173	10	78881941	0.7283
rs166991	10	78885433	0.1658
rs697171	10	78886007	0.4581
rs169661	10	78892310	0.4127
rs11594665	10	78893894	0.7921
rs734883	10	78894205	0.1157
rs607483	10	78895276	0.8729
rs287177	10	78897020	0.9396
rs289265	10	78898715	0.1559
rs696211	10	78899614	0.08117
rs681088	10	78902848	0.1824
rs7069801	10	78903910	0.3784
rs35798	10	78904699	0.1886
rs42311	10	78905202	0.2711
rs582273	10	78907901	0.7475
rs682275	10	78909344	0.6413
rs35787	10	78910970	0.361
rs1866587	10	78912098	0.4609
rs669069	10	78912099	0.1958
rs35791	10	78913508	0.537
rs11002179	10	78917948	0.2538
rs1949352	10	78919528	0.7274
rs3127447	10	78923267	0.8341
rs3127449	10	78939737	0.4831
rs816846	10	78949321	0.7343
rs4979889	10	78952804	0.143
rs816828	10	78961874	0.6249
rs7921994	10	78964686	0.2683
rs816855	10	78967484	0.308
rs11002200	10	78969004	0.402
rs7907504	10	78977116	0.7443
rs816866	10	78983735	0.677
rs1248571	10	78986787	0.4125
rs2719995	10	78992108	0.5173
rs2619641	10	78992459	0.5288
rs2719981	10	79001925	0.4082
rs2619609	10	79006873	0.5153
rs2673417	10	79008245	0.7365
rs2673418	10	79010407	0.8485
rs4979892	10	79011740	0.8499
rs16935090	10	79013206	0.6453
rs7071840	10	79020750	0.2914
rs2670118	10	79022199	0.8421
rs2928137	10	79022558	0.3422
rs2253530	10	79023112	0.3312
rs2619635	10	79028608	0.3812
rs7912978	10	79036437	0.9505
rs2670128	10	79039917	0.7741
rs2720010	10	79041145	0.626
rs2670149	10	79044761	0.257
rs1878001	10	79048564	0.5824
rs2280163	10	79049943	0.3233
rs2395501	10	79052545	0.9222
rs734949	10	79057118	0.9655
rs2673485	10	79069376	0.0546
rs2673474	10	79081451	0.5275
rs1877998	10	79081746	0.08808
rs2670109	10	79083665	0.9191
rs10883689	10	103576346	0.44
rs3781298	10	103581467	0.09029
rs550	10	103595408	0.9807
rs1044258	10	103595704	0.6721
rs1530589	10	103608023	0.09902
rs12277647	11	2420601	0.07217
rs7945327	11	2421809	0.7562
rs12287029	11	2426491	0.7652
rs800336	11	2429707	0.7435
rs739677	11	2430556	0.6719
rs12274567	11	2431532	0.6641
rs1811815	11	2431726	0.84
rs12271931	11	2435095	0.3858
rs11022922	11	2435771	0.7684
rs3864884	11	2438668	0.7143
rs11604487	11	2450542	0.2044
rs7126330	11	2451268	0.2078
rs718579	11	2454077	0.6618
rs11523905	11	2454835	0.3789
rs12576239	11	2458895	0.5486
rs10832134	11	2459062	0.4803
rs2237866	11	2486738	0.861
rs2012618	11	2487832	0.869
rs2011750	11	2491059	0.5177
rs736609	11	2495156	0.7933
rs11826873	11	2497741	0.4633
rs2283149	11	2500006	0.67
rs2283155	11	2504751	0.3864
rs179429	11	2507306	0.105
rs179430	11	2507551	0.09266
rs179431	11	2508724	0.9759
rs179435	11	2510279	0.5309
rs179441	11	2516911	0.8892
rs1997619	11	2518807	0.9669
rs2157762	11	2520135	0.3697
rs7924846	11	2520985	0.7274
rs7126270	11	2522381	0.5385
rs2283158	11	2526310	0.7722
rs2283161	11	2526565	0.8017
rs4539307	11	2529697	0.3122
rs10430833	11	2531284	0.4001
rs2283166	11	2536465	0.3459
rs2283169	11	2536875	0.3598
rs6578273	11	2544582	0.5046
rs10832305	11	2553901	0.2714
rs12282937	11	2555128	0.664
rs4930128	11	2555366	0.7838
rs2283174	11	2559602	0.5802
rs16924843	11	2561765	0.1826
rs756851	11	2563941	0.1859
rs12808620	11	2564426	0.03709
rs4930131	11	2576372	0.03793
rs12277672	11	2576539	0.03966
rs2106467	11	2592373	0.04359
rs7929804	11	2597400	0.1393
rs231343	11	2635229	0.03541
rs151216	11	2637391	0.05281
rs760419	11	2639933	0.6789
rs9666537	11	2642440	0.01835
rs10832514	11	2645102	0.3297
rs12418076	11	2645676	0.7593
rs1459825	11	2646122	0.08629
rs4930006	11	2647229	0.002441
rs231361	11	2648076	0.1888
rs231359	11	2651182	0.1218
rs7128926	11	2653320	0.008551
rs9666604	11	2654171	0.7403
rs231358	11	2659089	0.6536
rs7939976	11	2668862	0.1622
rs7927129	11	2672108	0.01372
rs2283194	11	2679243	0.3255
rs231841	11	2680180	0.002363
rs2283200	11	2685916	0.00181
rs129074	11	2690701	0.03388
rs4930149	11	2692602	0.01791
rs2283202	11	2694481	0.4429
rs231885	11	2698161	0.7038
rs231918	11	2699501	0.06921
rs2283208	11	2700435	0.408
rs231917	11	2701683	0.2617
rs231916	11	2704944	0.02262
rs231915	11	2705591	0.01392
rs170786	11	2707279	0.06808
rs17743926	11	2709169	0.3661
rs231906	11	2709185	0.03095
rs2283222	11	2712177	0.2025
rs108961	11	2714561	0.3465
rs231880	11	2715666	0.2327
rs1079714	11	2717317	0.8013
rs231879	11	2717958	0.5893
rs7114479	11	2719804	0.1347
rs2237875	11	2720694	0.7888
rs2237876	11	2721878	0.3235
rs2237878	11	2722858	0.9568
rs231899	11	2724543	0.6769
rs2056892	11	2730047	0.1966
rs11023999	11	2734659	0.02991
rs6578296	11	2736546	0.7243
rs179785	11	2738095	0.4143
rs4255520	11	2742199	0.2618
rs151288	11	2742878	0.8124
rs231872	11	2743637	0.1721
rs63934	11	2745638	0.7352
rs2237882	11	2747784	0.1467
rs1057128	11	2753813	0.04461
rs234872	11	2762905	0.2977
rs2237886	11	2767307	0.7611
rs151316	11	2776196	0.5906
rs163171	11	2777641	0.8087
rs2237892	11	2796327	0.9382
rs233448	11	2797000	0.2482
rs11606985	11	2800252	0.5071
rs163183	11	2801017	0.4967
rs163184	11	2803645	0.3476
rs3854430	11	2807019	0.8446
rs234853	11	2807404	0.87
rs234857	11	2809105	0.3264
rs2299620	11	2814871	0.2555
rs2237896	11	2815016	0.5663
rs10741726	11	2818154	0.2041
rs4930013	11	2818735	0.4376
rs2283229	11	2818820	0.2811
rs433052	11	2819632	0.6015
rs2005833	11	2819863	0.2721
rs2237899	11	2822824	0.5146
rs10798	11	2826741	0.1279
rs4930018	11	2841144	0.4244
rs10766424	11	2842304	0.2162
rs533448	11	29969034	0.3512
rs890125	11	29972772	0.5806
rs569724	11	29979751	0.9694
rs524373	11	29983650	0.9624
rs3802914	11	29989767	0.379
rs1323860	11	29991812	0.6821
rs10835608	11	29992753	0.8698
rs593864	11	30004296	0.8813
rs9971536	11	30009950	0.4535
rs7944308	11	30011035	0.4196
rs4601790	11	65110482	0.3789
rs1151488	11	65128180	0.2219
rs7116712	11	65129094	0.5141
rs591372	11	73823753	0.3553
rs17310577	11	73826928	0.3595
rs3862800	11	73829692	0.3442
rs11824535	11	73832396	0.8045
rs539343	11	73832438	0.2906
rs7943857	11	73832768	0.7445
rs9516	11	73843926	0.782
rs7789	11	73843968	0.7976
rs2270676	11	73846059	0.1874
rs17532	11	73848790	0.06448
rs4944893	11	73848928	0.3025
rs11236116	11	73849645	0.6447
rs684877	11	73860220	0.8615
rs681179	11	73864484	0.08365
rs686179	11	73870062	0.09303
rs1280350	11	73870969	0.1677
rs4937378	11	128248228	0.2028
rs948215	11	128249413	0.4654
rs7943324	11	128251877	0.5365
rs11221492	11	128253621	0.8484
rs1574128	11	128255332	0.5775
rs4937381	11	128256978	0.6899
rs7111082	11	128261224	0.09154
rs6590356	11	128263279	0.9258
rs2846700	11	128274148	0.5083
rs4937390	11	128285012	0.4239
rs1317470	11	128287424	0.5041
rs1940455	11	128290333	0.8708
rs11221512	11	128290851	0.5041
rs2604194	11	128296289	0.2805
rs2604193	11	128296751	0.5076
rs4937394	11	128301742	0.1343
rs1893142	11	128302467	0.2754
rs2604230	11	128303864	0.2301
rs2155548	11	128309999	0.1945
rs11601431	11	128310758	0.9452
rs6590359	11	128311024	0.09148
rs11221518	11	128312133	0.2889
rs4766306	12	4874593	0.3167
rs2191367	12	4876640	0.6763
rs2109423	12	4886613	0.9087
rs2109422	12	4886654	0.5557
rs4766311	12	4892699	0.6768
rs2240865	12	4897914	0.9993
rs10849175	12	4900968	0.5343
rs2191366	12	4901383	0.5487
rs4766312	12	4901851	0.908
rs10492062	12	4907076	0.2248
rs17784446	12	4908595	0.6458
rs2109419	12	4914687	0.95
rs12818999	12	5003477	0.4552
rs11063467	12	5004201	0.071
rs17776335	12	5005494	0.9795
rs11063468	12	5005735	0.1448
rs17776352	12	5007774	0.7272
rs6489601	12	5010791	0.4394
rs9645763	12	5011186	0.8194
rs6489602	12	5011229	0.4713
rs2109185	12	5011365	0.07592
rs4766329	12	5012514	0.03182
rs7297784	12	5013315	0.4525
rs10492073	12	5013397	0.2871
rs10744675	12	5015383	0.4389
rs9788172	12	5015915	0.6352
rs7976773	12	5016038	0.4044
rs7298858	12	5019762	0.9119
rs887353	12	5020020	0.5792
rs9788217	12	5020463	0.4891
rs3759356	12	5020623	0.2472
rs3741930	12	5023408	0.9465
rs2098102	12	5026839	0.7855
rs12816336	12	5027469	0.5274
rs11063482	12	5029947	0.5424
rs4765800	12	5030537	0.6882
rs4766333	12	5032281	0.9657
rs12304321	12	5033309	0.8469
rs740763	12	5036015	0.1497
rs11063484	12	5036259	0.1309
rs4766335	12	5039110	0.9353
rs4766336	12	5039966	0.1916
rs476222	12	5040574	0.03053
rs10492074	12	5041458	0.6898
rs10492076	12	5042360	0.01439
rs11046186	12	21829811	0.6789
rs7157457	14	87715610	0.7521
rs1631092	14	87716580	0.1213
rs411418	14	87716759	0.3035
rs1742128	14	87718369	0.1794
rs379643	14	87719507	0.4057
rs3559	14	87719626	0.5402
rs411627	14	87720759	0.3721
rs3742692	14	87722142	0.5233
rs12896330	14	87724604	0.5337
rs17124243	14	87730982	0.7757
rs8009725	14	87731551	0.3366
rs1940554	14	87732353	0.05831
rs1940545	14	87762395	0.03208
rs7140315	14	87765095	0.08831
rs1940536	14	87768237	0.1414
rs11849247	14	87778256	0.1875
rs17124348	14	87781818	0.09232
rs10483992	14	87785125	0.03318
rs10483995	14	87786360	0.01527
rs10150163	14	87789351	0.07885
rs2401756	14	87790661	0.1086
rs10148709	14	87793756	0.3762
rs7155220	14	87793806	0.247
rs422107	14	87801727	0.4105
rs2474952	14	87803887	0.8659
rs11627829	14	87806116	0.9312
rs4904441	14	87807151	0.788
rs1288320	14	87808999	0.7656
rs10143067	14	87822574	0.3842
rs419634	14	87823081	0.5723
rs419028	14	87823315	0.4166
rs17124428	14	87827118	0.4694
rs2025078	14	87828239	0.5458
rs12434331	14	87829738	0.7692
rs7149354	14	87835586	0.4932
rs17692117	14	87836578	0.3411
rs2000611	14	87837079	0.2883
rs2144057	14	87837408	0.1503
rs12895478	14	87842676	0.862
rs7148961	14	87844599	0.3783
rs4904445	14	87844639	0.8894
rs3934197	14	87847858	0.4623
rs12586737	14	87850181	0.3982
rs4899948	14	87852667	0.9303
rs12147268	14	87855207	0.5854
rs3850389	14	87857231	0.3393
rs8016587	14	87864341	0.3005
rs8018774	14	87868211	0.6521
rs10141646	14	87869360	0.7796
rs8011787	14	87872298	0.4122
rs1040609	14	87877205	0.3453
rs9488	14	89579317	0.9543
rs6575101	14	89601545	0.07721
rs1286923	14	89608188	0.4782
rs1286917	14	89611871	0.9774
rs1286910	14	89613732	0.9421
rs1286899	14	89622787	0.3696
rs1515413	14	89629671	0.9188
rs1152443	14	89630530	0.8633
rs7350740	14	89632939	0.4853
rs870657	14	89634216	0.332
rs1554116	14	89640129	0.3414
rs7157041	14	89642237	0.8305
rs17260618	14	89650740	0.5556
rs7154891	14	89652551	0.5711
rs3861654	14	89652792	0.6333
rs8008501	14	89654034	0.4972
rs4337230	14	89661259	0.7104
rs3861656	14	89666050	0.3001
rs3850395	14	89669023	0.4447
rs4462529	14	89671150	0.3557
rs17223880	14	89674030	0.3168
rs1515412	14	89684978	0.4718
rs6575105	14	89685111	0.3519
rs1889360	14	89691182	0.7784
rs11623922	14	89691523	0.1729
rs4900026	14	89698387	0.29
rs7158301	14	89700696	0.7811
rs9652393	14	89703407	0.2056
rs7149330	14	89705959	0.2597
rs11629339	14	89713687	0.8682
rs1953223	14	89713765	0.5284
rs12892344	14	89728563	0.8303
rs7155680	14	89729892	0.798
rs4239111	17	7752723	0.6385
rs11078716	17	7760908	0.3091
rs7209704	17	7787929	0.1771
rs11650083	17	7788680	0.1742
rs10512536	17	65669843	0.4668
rs8066863	17	65672496	0.1899
rs4328485	17	65689360	0.3242
rs236519	17	65691381	0.141
rs8079702	17	65702421	0.9526
rs236578	17	65705857	0.6434
rs1514239	17	65707640	0.3045
rs11880147	19	17903945	0.7443
rs1433127	19	17905600	0.2452
rs4808722	19	17908283	0.6952
rs4808105	19	17914340	0.816
rs10418352	19	17915851	0.6995
rs7250332	19	17922509	0.8388
rs6512242	19	17936077	0.8541
rs7252014	19	17941991	0.4985
rs4808108	19	17944836	0.8621
rs11666833	19	17953442	0.4758
rs10153455	19	17956277	0.6467
rs2278992	19	17956769	0.8194
rs2045388	19	17962830	0.8182
rs8182587	19	17968913	0.1395
rs1057261	19	17970314	0.2368
rs4808737	19	17978646	0.1655
rs7255589	19	17984965	0.04199
rs17654580	19	17989388	0.7626
rs2891602	19	43484485	0.1518
rs3816044	19	43486590	0.304
rs2304177	19	43486999	0.3635
rs3900981	19	43492005	0.9249
rs3843754	19	43499024	0.4741
rs8112211	19	43516421	0.9632
rs346534	19	48942671	0.5267
rs346535	19	48943265	0.3636
rs346545	19	48948226	0.4302
rs346524	19	48952412	0.5763
rs347515	19	48961471	0.9001
rs1469711	19	48968877	0.707
rs670950	19	48973402	0.9854
rs3760982	19	48978353	0.7776
rs1386502	19	48985196	0.3069
rs379758	19	48990002	0.1085
rs10426528	19	48991138	0.7102
rs4002419	19	54245944	0.532
rs11669977	19	54255936	0.8016
rs17206784	19	54262925	0.9174
rs4802547	19	54264359	0.6713
rs3810185	19	54264641	0.4438
rs11083959	19	54265018	0.3164
rs1017219	19	54265250	0.5098
rs4802552	19	54282750	0.3761
rs7250446	19	54286819	0.2052
rs6096220	20	49037930	0.8132
rs2840218	20	49042606	0.4849
rs10470013	20	49043084	0.832
rs1040771	20	49044204	0.5462
rs6020905	20	49057552	0.9593
rs6091248	20	49064025	0.7226
rs1570009	20	49078471	0.5718
rs6020922	20	49082996	0.09181
rs2038442	20	61498654	0.6197
rs4809552	20	61498752	0.3605
rs12625977	20	61499514	0.4737
rs6089908	20	61519098	0.8607
rs6062927	20	61526457	0.8658
rs6062929	20	61529175	0.592
rs4809563	20	61547974	0.1455
rs3746358	20	61551090	0.4322
rs6122454	20	61562786	0.9063
rs884851	20	61569740	0.037
rs914464	20	61569830	0.07032
rs310602	20	61579614	0.9617
rs3787116	20	61579849	0.9308
rs1757779	20	61588512	0.3548
rs2834461	21	34638241	0.06759
rs2834462	21	34639061	0.4193
rs2834463	21	34639337	0.4755
rs8128316	21	34643430	0.4957
rs11702479	21	34647599	0.2646
rs723548	21	34648096	0.0228
rs4817646	21	34648568	0.4102
rs2834467	21	34651150	0.1411
rs7283072	21	34653340	0.01624
rs12626687	21	34655160	0.8917
rs13048252	21	34658036	0.3155
rs1010668	21	34660028	0.5125
rs9984281	21	34663726	0.1477
rs11702035	21	34678699	0.7352
rs2835831	21	37909103	0.3982
rs702859	21	37919571	0.4597
rs857978	21	37919996	0.4358
rs2835845	21	37921460	0.1957
rs857975	21	37923483	0.5518
rs702860	21	37930499	0.5271
rs717859	21	37934672	0.5781
rs2835853	21	37936762	0.5637
rs1709838	21	37941983	0.8179
rs857984	21	37946244	0.2418
rs10483038	21	37946641	0.5108
rs2835872	21	37949142	0.5061
rs2835875	21	37950401	0.2231
rs1709835	21	37959506	0.8907
rs2835884	21	37959581	0.1714
rs2835886	21	37962212	0.476
rs1008542	21	37962431	0.5687
rs2898334	21	37974454	0.09414
rs1399591	21	37975827	0.1437
rs1399589	21	37976842	0.9268
rs1709806	21	37977359	0.6121
rs858008	21	37987500	0.2045
rs858003	21	37994854	0.263
rs12482570	21	37999647	0.8543
rs2835906	21	38004674	0.3401
rs2835908	21	38006360	0.2979
rs2835909	21	38007684	0.4281
rs2835910	21	38007777	0.6745
rs2070995	21	38008835	0.1613
rs857958	21	38014167	0.9559
rs858039	21	38018773	0.6169
rs858035	21	38021061	0.8501
rs2032090	21	38024423	0.4676
rs858027	21	38026050	0.852
rs2835919	21	38036897	0.9268
rs7281804	21	38037943	0.4319
rs702864	21	38040137	0.724
rs2835924	21	38041052	0.8959
rs2835930	21	38043371	0.8101
rs2835931	21	38043518	0.8467
rs2835933	21	38045624	0.3429
rs2835936	21	38048052	0.7791
rs2835941	21	38052729	0.8672
rs860798	21	38054651	0.952
rs2835945	21	38057170	0.8447
rs2835946	21	38059082	0.9572
rs2835948	21	38063377	0.8623
rs2835949	21	38063698	0.6596
rs2835950	21	38065897	0.2885
rs2835954	21	38068297	0.3502
rs2835955	21	38076611	0.08678
rs1787337	21	38077824	0.1131
rs2835962	21	38083235	0.7927
rs4817889	21	38087440	0.05562
rs4817890	21	38087638	0.6815
rs9983351	21	38098198	0.5801
rs2835975	21	38102669	0.7091
rs2835976	21	38103779	0.9295
rs2211842	21	38105403	0.7727
rs2835983	21	38110476	0.5315
rs8128418	21	38110602	0.2026
rs3787835	21	38111440	0.6996
rs2835986	21	38112519	0.7092
rs1540011	21	38116409	0.7365
rs2835991	21	38116748	0.5521
rs11910276	21	38118142	0.985
rs2154556	21	38120757	0.6514
rs4817896	21	38123831	0.6482
rs2835998	21	38123940	0.446
rs3787840	21	38124263	0.6495
rs2836001	21	38126384	0.7921
rs991985	21	38128024	0.1123
rs2836014	21	38132875	0.8498
rs2226358	21	38135807	0.8276
rs2836019	21	38136864	0.5835
rs2836022	21	38139550	0.2603
rs3787854	21	38142115	0.251
rs3787857	21	38143119	0.4305
rs2226741	21	38146803	0.9554
rs7276928	21	38147607	0.7833
rs11088411	21	38148257	0.88
rs3827199	21	38149472	0.4421
rs4816585	21	38151120	0.2181
rs2836025	21	38154086	0.5648
rs915570	21	38157240	0.1569
rs8130408	21	38159008	0.584
rs2836028	21	38161920	0.1421
rs6517438	21	38164696	0.248
rs1892682	21	38169935	0.1317
rs928765	21	38173472	0.9155
rs2836029	21	38176097	0.8947
rs8129919	21	38176410	0.2375
rs2836034	21	38179247	0.9018
rs2836035	21	38180126	0.8469
rs2836036	21	38180274	0.8801
rs4817902	21	38183594	0.6651
rs2836041	21	38189882	0.5625
rs2836046	21	38198152	0.9487
rs722557	21	38200547	0.9874
rs970640	21	38201548	0.6217
rs2836048	21	38206168	0.474
rs3787870	21	38207323	0.584
rs7275707	21	38210810	0.4127
rs6517442	21	38211816	0.3976
rs9976411	21	38213813	0.3418
rs2836055	21	38219685	0.01714
rs2836056	21	38222301	0.09882
rs2836231	21	38531760	0.778
rs2836237	21	38536310	0.9611
rs2211863	21	38548291	0.0778
rs2836249	21	38553334	0.5122
rs2836251	21	38555062	0.5571
rs928769	21	38559299	0.2437
rs928770	21	38559337	0.4032
rs2836262	21	38561737	0.1366
rs2836265	21	38564674	0.4759
rs1009207	21	38565536	0.5666
rs2226370	21	38566993	0.5134
rs3804019	21	38568806	0.9042
rs2836285	21	38578375	0.05871
rs2836292	21	38584859	0.03175
rs2836293	21	38586846	0.2628
rs2230033	21	38593346	0.1498
rs2211866	21	38609977	0.1272
rs1003590	23	48703380	0.1396
rs2064034	23	48708920	0.09316
rs3761550	23	48714030	0.1027
